# Supplementary material for: Analysis of bacterial and fungal communities in continuous-cropping ramie (Boehmeria nivea L. Gaud) fields in different areas in China
Source: Sci Rep. 2020 Feb 24;10:3264. doi: 10.1038/s41598-020-58608-0 (PMC7039886; doi:10.1038/s41598-020-58608-0)
Supplement: Supplementary file 1 — Supplementary Information1. [file 41598_2020_58608_MOESM1_ESM.xlsx]

## Sheet: Title page
Table S1. The anova of analysis of phylum, class and genus of ramie bacteria in four different places
Analysis of bacterial and fungal communities in continuous-cropping ramie (Boehmeria nivea L. Gaud) fields in different areas in China
Yanzhou Wang1, +, Xiaomin Xu1, +, Touming Liu1, Hongwu Wang2, Yan Yang3, Xiaorong Chen4, Siyuan Zhu1, *
1Institute of bast fiber crops, Chinese Academy of Agricultrial Sciences, Changsha Hunan 410205, P.R. China. 2Xianning Agriculture Academy of sciences, Hubei, China. 3Dazhou Agriculture Academy of sciences, Sichuan, China and 4Yichun Institute of Agricultural Sciences, Jiangxi, China
Corresponding authors:
* Corresponding author: Pro.Siyuan Zhu
Siyuan Zhu: zhusiyuan@caas.cn
Co-authors:
Yanzhou Wang: wyzhcf@163.com
Xiaomin Xu: xuxm91@163.com
Touming Liu: liutouming@gmail.com
Hongwu Wang: 124107631@qq.com
Yan Yang: yycjcy@163.com
Xiaorong: Chen:2368457299@qq.com
+These authors contributed equally to this work.
Address: Institute of Bast Fiber Crops, Chinese Academy of Agricultural Sciences No.348, Xianjiahu West Road, Changsha City 410205, Hunan, P.R. China
Phone: +86 731 88998578
Fax: +86 731 88998504

## Sheet: phylum
	OTU	Test-Statistic	P	FDR_P	Bonferroni_P	jiangxiR_mean	yuanjiangR_mean	xianningR_mean	sichuanR_mean
	TM6	27.7428	2.50282e-07	1.30147e-05	1.30147e-05	5.52443e-05	0.000762372	0.000336991	0.000767896
	Gemmatimonadetes	18.9398	4.62507e-06	0.000103741	0.000240504	0.0120543	0.0523219	0.0301358	0.0267051
	Firmicutes	17.8719	7.03352e-06	0.000103741	0.000365743	0.790309	0.262996	0.374689	0.308915
	Proteobacteria	17.4628	8.29809e-06	0.000103741	0.000431501	0.0907886	0.26314	0.260886	0.238258
	Other	17.0151	9.97508e-06	0.000103741	0.000518704	0.0236888	0.0995779	0.0604097	0.0878772
	Acidobacteria	16.0995	1.46936e-05	0.00011644	0.000764068	0.0318042	0.191643	0.108831	0.194013
	Chlamydiae	15.7936	1.67807e-05	0.00011644	0.000872599	9.94398e-05	0.0014916	0.000453004	0.00140873
	Actinobacteria	15.6445	1.79138e-05	0.00011644	0.000931519	0.0126675	0.0316329	0.0658126	0.0395218
	Fusobacteria	10.8974	0.000185792	0.00107346	0.00966117	0.000243075	8.28665e-05	0.00014916	6.07688e-05
	FCPU426	9.08682	0.00053445	0.00276811	0.0277914	1.65733e-05	0.00123747	0.000408808	0.000287271
	Chlorobi	8.93893	0.000585563	0.00276811	0.0304493	0.000215453	0.0009723	0.000618737	0.00107726
	AD3	7.773	0.00123973	0.00537216	0.0644659	0.00181201	0.00319312	0.00288375	0.000563492
	Spirochaetes	7.31895	0.00168615	0.00674461	0.0876799	5.52443e-06	0.000303844	0.000138111	0.000110489
	NC10	6.42643	0.00317393	0.0111544	0.165044	0	0.000513772	0.00014916	0
	TM7	6.40773	0.0032176	0.0111544	0.167315	0.000618737	0.00336438	0.0036848	0.00376214
	WPS-2	5.37655	0.00703906	0.022877	0.366031	3.31466e-05	0.00594429	0.00129824	0.00159104
	NKB19	5.15152	0.00841727	0.0257469	0.437698	5.52443e-06	0	0	2.76222e-05
	Chloroflexi	4.96313	0.0097992	0.0283088	0.509558	0.00823693	0.0237164	0.0198935	0.0163689
	GAL15	4.88354	0.010456	0.0286165	0.543713	0.000475101	2.20977e-05	0.000160209	2.20977e-05
	GN04	3.87327	0.0246799	0.0641677	1	2.20977e-05	3.31466e-05	1.10489e-05	0.000287271
	Armatimonadetes	3.6649	0.0297152	0.0735806	1	0.000160209	0.000458528	0.000607688	0.000336991
	WS3	3.56767	0.0324384	0.0762081	1	0.00226502	0.00996608	0.00508248	0.0194626
	Verrucomicrobia	3.52534	0.0337074	0.0762081	1	0.00365165	0.0112477	0.0144298	0.0102699
	Elusimicrobia	3.23334	0.0440783	0.0955031	1	0.000425381	0.0026683	0.00154132	0.00288375
	Bacteroidetes	2.88566	0.0611549	0.127202	1	0.0133857	0.0189488	0.0330637	0.0193521
	unclassified__Bacteria(k)	2.51381	0.0876472	0.167104	1	1.65733e-05	5.52443e-06	2.20977e-05	0.000104964
	Kazan-3B-28	2.5	0.0888438	0.167104	1	0	1.10489e-05	0	0
	Planctomycetes	2.48708	0.0899789	0.167104	1	0.00226502	0.004182	0.00367927	0.00746904
	Euryarchaeota	2.30966	0.107245	0.192301	1	6.62932e-05	0.000127062	0	0.000127062
	Nitrospirae	2.19901	0.119784	0.207626	1	0.00333123	0.00767896	0.0082977	0.0158993
	SC4	2.14286	0.126738	0.212592	1	0	1.65733e-05	0	0
	SBR1093	1.86364	0.168293	0.273476	1	0	6.62932e-05	6.62932e-05	1.10489e-05
	Tenericutes	1.58065	0.225341	0.343877	1	1.65733e-05	1.65733e-05	5.52443e-05	1.65733e-05
	OP3	1.54062	0.234911	0.343877	1	6.07688e-05	4.97199e-05	1.10489e-05	0.000110489
	Fibrobacteres	1.53613	0.23601	0.343877	1	0.000154684	1.65733e-05	0.000182306	3.8671e-05
	WS6	1.52778	0.238069	0.343877	1	1.10489e-05	0	2.20977e-05	2.20977e-05
	OP11	1.37255	0.279901	0.393375	1	1.10489e-05	1.65733e-05	4.41955e-05	2.76222e-05
	BHI80-139	1.29305	0.304164	0.407464	1	1.65733e-05	7.18176e-05	1.65733e-05	7.73421e-05
	Cyanobacteria	1.26879	0.311987	0.407464	1	0.000497199	0.000922581	0.0012209	0.00148607
	WS2	1.26437	0.313434	0.407464	1	2.20977e-05	2.20977e-05	5.52443e-06	4.97199e-05
	Deferribacteres	1	0.413252	0.467154	1	0	0	5.52443e-06	0
	OP8	1	0.413252	0.467154	1	0	1.10489e-05	0	0
	SR1	1	0.413252	0.467154	1	0	5.52443e-06	0	0
	WS4	1	0.413252	0.467154	1	0	5.52443e-06	0	0
	[Caldithrix]	1	0.413252	0.467154	1	0	0	0	5.52443e-06
	[Parvarchaeota]	1	0.413252	0.467154	1	5.52443e-06	0	0	0
	BRC1	0.780822	0.518509	0.573669	1	2.20977e-05	5.52443e-05	7.18176e-05	5.52443e-05
	MVP-21	0.666667	0.582321	0.630848	1	5.52443e-06	0	5.52443e-06	0
	[Thermi]	0.606061	0.618743	0.656625	1	1.10489e-05	1.10489e-05	2.76222e-05	1.65733e-05
	GN02	0.475285	0.702991	0.731111	1	4.97199e-05	1.65733e-05	2.76222e-05	3.31466e-05
	FBP	0.321637	0.809636	0.825512	1	1.10489e-05	1.65733e-05	1.10489e-05	2.20977e-05
	OD1	0.213868	0.885604	0.885604	1	0.00038671	0.00043643	0.000552443	0.000497199

## Sheet: class
OTU	Test-Statistic	P	FDR_P	Bonferroni_P	jiangxiR_mean	yuanjiangR_mean	xianningR_mean	sichuanR_mean
Geobacteraceae	74.5623	4.93579e-11	2.53206e-08	2.53206e-08	5.52443e-06	0.00019888	0.000961252	0.00014916
Koribacteraceae	58.5248	4.40764e-10	1.13056e-07	2.26112e-07	0.000988874	0.0745246	0.0352625	0.0308153
Oxalobacteraceae	51.6748	1.32956e-09	2.27355e-07	6.82065e-07	0.000679505	0.00165733	0.00647464	0.00112698
Micromonosporaceae	45.8933	3.75098e-09	4.81063e-07	1.92425e-06	0.000342515	0.000513772	0.0059001	0.000397759
Coxiellaceae	32.1363	7.61657e-08	7.56821e-06	3.9073e-05	0.000292795	0.00371242	0.00219872	0.00203852
unclassified__SJA-4(c)	31.5521	8.85171e-08	7.56821e-06	4.54093e-05	3.8671e-05	0.000497199	0.000309368	0.000646359
Myxococcaceae	29.5938	1.49019e-07	1.0921e-05	7.64467e-05	0.000138111	0.00164628	0.00192803	0.000464053
Paenibacillaceae	26.0752	4.0907e-07	2.62316e-05	0.000209853	0.00641387	0.00174572	0.00304396	0.00231474
Burkholderiaceae	25.5656	4.77684e-07	2.7228e-05	0.000245052	0.000220977	0.00143635	0.00519849	0.00448032
S47	25.0485	5.60471e-07	2.87522e-05	0.000287522	1.10489e-05	1.10489e-05	2.76222e-05	0.000193355
Frankiaceae	24.2779	7.14656e-07	3.33289e-05	0.000366618	1.10489e-05	0.000381186	0.00140321	0.000226502
unclassified__Gemmatimonadetes(c)	19.9746	3.1309e-06	0.000124678	0.00160615	0.00210481	0.0133194	0.00519849	0.00301082
Rhizobiaceae	19.95	3.15949e-06	0.000124678	0.00162082	0.000171257	0.00038671	0.00165733	0.00105517
unclassified__Chlamydiia(c)	18.744	4.98817e-06	0.000182781	0.00255893	2.20977e-05	4.41955e-05	3.31466e-05	0.000209929
Solibacteraceae	18.3796	5.75004e-06	0.000195782	0.00294977	0.000348039	0.0147447	0.0164186	0.00664589
Streptococcaceae	18.2271	6.10625e-06	0.000195782	0.0031325	0.176241	0.0509519	0.0807341	0.0605478
Enterococcaceae	17.9406	6.84276e-06	0.000198908	0.00351034	0.221309	0.0739943	0.0966997	0.0857227
Bacillaceae	17.735	7.43141e-06	0.000198908	0.00381231	0.31402	0.106704	0.142906	0.127891
unclassified__JG30-KF-AS9(o)	17.6269	7.76283e-06	0.000198908	0.00398233	2.76222e-05	0.00355774	0.00267935	0.00107174
Enterobacteriaceae	17.5592	7.97885e-06	0.000198908	0.00409315	0.0286663	0.0103086	0.0112367	0.00900483
unclassified__Ellin6513(o)	17.4105	8.47685e-06	0.000198908	0.00434862	0.00141426	0.032329	0.0133084	0.024755
unclassified__Gemm-1(c)	17.3952	8.53015e-06	0.000198908	0.00437597	0.00327599	0.022954	0.0104301	0.0142088
Sphingomonadaceae	15.9647	1.55761e-05	0.000347414	0.00799053	0.00659065	0.0199985	0.0254014	0.0176782
Alcaligenaceae	15.5193	1.89308e-05	0.000394486	0.00971149	8.28665e-05	6.62932e-05	0.00043643	0.00125957
Other	15.4846	1.92245e-05	0.000394486	0.00986215	0.0842145	0.214862	0.164496	0.191129
Hyphomicrobiaceae	14.4751	3.0372e-05	0.000582714	0.0155808	0.00253572	0.0160706	0.00913741	0.0156949
Rhodospirillaceae	14.4541	3.06692e-05	0.000582714	0.0157333	0.00342515	0.0311468	0.0336217	0.0265615
Sphingobacteriaceae	13.6121	4.56782e-05	0.00083689	0.0234329	0.000209929	0.00149712	0.00703261	0.00176782
MND4	13.3318	5.23432e-05	0.000925933	0.026852	9.94398e-05	0.00280089	0.00014916	0.000519297
Acetobacteraceae	13.1812	5.63597e-05	0.000963752	0.0289125	0.0002486	0.0103252	0.0056515	0.00814302
Conexibacteraceae	12.8733	6.56663e-05	0.00108667	0.0336868	4.97199e-05	0.000303844	0.000541395	0.000320417
UD5	12.7649	6.93383e-05	0.00111158	0.0355706	3.31466e-05	5.52443e-06	0.000160209	2.20977e-05
Intrasporangiaceae	12.5801	7.61219e-05	0.00117641	0.0390505	0.000314893	0.000475101	0.00175125	0.000497199
125ds10	12.533	7.79686e-05	0.00117641	0.0399979	5.52443e-06	0	1.10489e-05	0.000121538
Bradyrhizobiaceae	12.1891	9.30169e-05	0.00134548	0.0477176	0.000557968	0.0048394	0.00754085	0.00394445
unclassified__A31(o)	12.1602	9.44196e-05	0.00134548	0.0484373	0	2.76222e-05	0.000193355	0
Gaiellaceae	11.1785	0.000159176	0.00220695	0.0816573	0.00222082	0.0090656	0.0166727	0.0106401
Fusobacteriaceae	10.7088	0.00020638	0.00278614	0.105873	0.000243075	7.18176e-05	0.00014916	6.07688e-05
unclassified__Alphaproteobacteria(c)	10.6202	0.000216904	0.00284452	0.111272	4.97199e-05	0.000569017	0.000519297	0.000789994
unclassified__Chlamydiales(o)	10.5806	0.000221795	0.00284452	0.113781	2.20977e-05	0.000469577	0.00014916	0.000325942
unclassified__Solibacterales(o)	10.5271	0.000228602	0.00286031	0.117273	0.000911532	0.00481178	0.00494989	0.00329809
unclassified__Ellin329(o)	10.4344	0.000240954	0.00294308	0.123609	0.000480626	0.0134465	0.00802148	0.0124189
RB40	10.1007	0.000291822	0.00340789	0.149705	0.000767896	0.00179544	0.00108831	0.00618184
Rhabdochlamydiaceae	10.0629	0.00029829	0.00340789	0.153023	1.10489e-05	0.000497199	9.94398e-05	0.000408808
unclassified__Gaiellales(o)	10.0183	0.000306122	0.00340789	0.157041	5.52443e-05	0.000303844	0.000712652	0.000204404
unclassified__C20(o)	10	0.000309405	0.00340789	0.158725	0	4.97199e-05	0	5.52443e-06
unclassified__EC1113(c)	9.98445	0.000312224	0.00340789	0.160171	1.10489e-05	0.000292795	0.000110489	0.000292795
Patulibacteraceae	9.93092	0.000322142	0.0034429	0.165259	8.28665e-05	0.00019888	0.000624261	0.000237551
unclassified__Legionellales(o)	9.74799	0.000358738	0.00375577	0.184033	3.31466e-05	0.000259648	0.00014916	0.000259648
Isosphaeraceae	9.64627	0.000381046	0.00384071	0.195477	8.28665e-05	0.000817616	0.000668457	0.000303844
Thermogemmatisporaceae	9.64283	0.000381825	0.00384071	0.195876	0.000364613	0.00268488	0.00246942	0.000812092
Methylocystaceae	9.45259	0.000427852	0.00415885	0.219488	2.20977e-05	0.00206061	0.00053587	0.000861812
unclassified__Stramenopiles(o)	9.44556	0.000429667	0.00415885	0.220419	4.97199e-05	0.000425381	0.000314893	0.000138111
unclassified__FCPU426(p)	9.08682	0.00053445	0.00507727	0.274173	1.65733e-05	0.00123747	0.000408808	0.000287271
Syntrophaceae	9	0.000563833	0.00525902	0.289246	0	4.97199e-05	0	0
unclassified__SC3(c)	8.94791	0.000582311	0.00533168	0.298725	6.62932e-05	0.000624261	0.000414333	0.000364613
Ellin515	8.9202	0.000592409	0.00533168	0.303906	0.000215453	0.00294452	0.00307711	0.00165181
unclassified__Ellin6067(o)	8.74716	0.000660001	0.00583759	0.33858	0.00217663	0.00256886	0.00518744	0.00166838
unclassified__Ellin5290(o)	8.51254	0.000765532	0.00665623	0.392718	0.00127614	0.00594982	0.00519849	0.00262963
Mycobacteriaceae	8.3803	0.000833079	0.00712283	0.42737	0.000226502	0.000320417	0.00116013	0.000767896
unclassified__TM1(c)	8.28842	0.000883852	0.00743305	0.453416	0.000370137	0.00330914	0.00058559	0.0024418
unclassified__SC-I-84(o)	8.13223	0.000978145	0.00809336	0.501788	0.000955727	0.00794414	0.0051543	0.00415437
unclassified__Actinomycetales(o)	7.80754	0.00121151	0.00986516	0.621505	6.62932e-05	0.00128167	0.000563492	0.000999923
Methylobacteriaceae	7.7799	0.00123403	0.00989153	0.633058	0.000143635	0.000116013	0.000475101	3.8671e-05
FW	7.66467	0.00133301	0.0105205	0.683836	0	0	0.000176782	0
[Pedosphaeraceae]	7.52404	0.00146578	0.0113931	0.751947	2.76222e-05	0.000453004	0.000392235	0.00019888
unclassified__SHA-20(o)	7.35294	0.00164724	0.0126125	0.845035	0	2.76222e-05	0	0
Aurantimonadaceae	7.24638	0.00177263	0.0133729	0.909359	1.10489e-05	0	4.97199e-05	5.52443e-06
Streptomycetaceae	7.11095	0.00194731	0.0144725	0.998971	0.000381186	0.00303291	0.00598849	0.00356326
Opitutaceae	7.09086	0.0019748	0.0144725	1	0.000364613	0.000696079	0.0016739	0.000425381
Spirochaetaceae	7.01171	0.00208729	0.0150814	1	0	0.000276222	0.000138111	6.62932e-05
unclassified__Ktedonobacteria(c)	6.96893	0.00215101	0.0153152	1	0	0.00325942	0.000607688	0.00150817
Nocardiaceae	6.95034	0.00217935	0.0153152	1	4.97199e-05	0.000182306	0.00137558	0.000281746
Xanthomonadaceae	6.91678	0.00223158	0.0154703	1	0.0014474	0.00556311	0.012662	0.0165125
Erythrobacteraceae	6.88639	0.00228005	0.0155955	1	0.00019888	0.000110489	0.000640834	0.000220977
unclassified__WCHB1-50(o)	6.65837	0.00268279	0.0181088	1	1.10489e-05	5.52443e-06	9.94398e-05	1.10489e-05
unclassified__ML635J-21(c)	6.57778	0.00284329	0.018943	1	3.8671e-05	3.31466e-05	5.52443e-05	0.000430906
Rhodocyclaceae	6.09304	0.00406103	0.0267091	1	0.000127062	0.000254124	0.00058559	0.000607688
unclassified__JG37-AG-4(c)	6.05095	0.00419111	0.0272157	1	0.000596639	0.000828665	0.000110489	7.73421e-05
FFCH4570	6.02484	0.00427409	0.0274076	1	5.52443e-06	2.20977e-05	0.00019888	5.52443e-06
unclassified__TM7-1(c)	5.9951	0.00437084	0.0274404	1	0.000414333	0.00249704	0.00290585	0.00288928
[Fimbriimonadaceae]	5.99044	0.00438619	0.0274404	1	3.8671e-05	0.000336991	0.000276222	0.000209929
Comamonadaceae	5.9329	0.00458096	0.0283136	1	0.00292795	0.004635	0.0106456	0.00499409
unclassified__Lactobacillales(o)	5.80952	0.0050313	0.0307269	1	5.52443e-05	0	5.52443e-06	1.65733e-05
[Leptospirillaceae]	5.72271	0.00537715	0.032154	1	0	0	3.8671e-05	9.39154e-05
unclassified__JH-WHS47(o)	5.71952	0.00539034	0.032154	1	0	0.000453004	0.000110489	0
unclassified__C0119(c)	5.5536	0.00612808	0.0361346	1	0.000209929	0.00120985	0.00114356	0.0002486
Phyllobacteriaceae	5.52868	0.0062481	0.0364236	1	0.000215453	0.000944678	0.000922581	0.000778945
Ktedonobacteraceae	5.47435	0.00651884	0.0373645	1	0	0.00014916	0.000320417	6.07688e-05
unclassified__Chlorobi(p)	5.43877	0.00670307	0.0373645	1	0.000121538	0.00078447	0.000303844	0.000557968
Xanthobacteraceae	5.43231	0.00673713	0.0373645	1	5.52443e-06	4.41955e-05	0.000121538	7.73421e-05
Bdellovibrionaceae	5.41358	0.00683696	0.0373645	1	0.000364613	0.000817616	0.00155237	0.000690554
Caulobacteraceae	5.40787	0.0068677	0.0373645	1	0.000690554	0.00810987	0.00582275	0.00475654
Gemmataceae	5.38991	0.00696542	0.0373645	1	0.000254124	0.00103307	0.000889434	0.000906007
Cellulomonadaceae	5.38397	0.00699807	0.0373645	1	3.31466e-05	1.10489e-05	0.000397759	7.73421e-05
unclassified__WPS-2(p)	5.37655	0.00703906	0.0373645	1	3.31466e-05	0.00594429	0.00129824	0.00159104
Thermomonosporaceae	5.37189	0.00706501	0.0373645	1	3.31466e-05	0.00014916	0.00105517	0.000104964
unclassified__WD2101(o)	5.28458	0.00756998	0.0392671	1	0.000176782	0.000574541	0.000607688	0.000353564
Pseudomonadaceae	5.28327	0.00757786	0.0392671	1	0.00382291	0.00177887	0.00439193	0.00298872
Sanguibacteraceae	5.25641	0.00774128	0.0397127	1	5.52443e-06	0	3.8671e-05	5.52443e-06
unclassified__B12-WMSP1(o)	5.20833	0.00804344	0.0408543	1	1.10489e-05	1.10489e-05	0.000176782	6.62932e-05
Syntrophobacteraceae	5.15297	0.00840749	0.0422848	1	0.00207719	0.0113582	0.00640282	0.00836399
Leuconostocaceae	5.12321	0.00861054	0.0425824	1	0.00169048	0.000441955	0.000950203	0.000364613
unclassified__Gemmatimonadales(o)	5.12001	0.0086327	0.0425824	1	7.73421e-05	3.8671e-05	0.000397759	5.52443e-06
unclassified__Solirubrobacterales(o)	5.08931	0.00884849	0.0432312	1	0.000723701	0.000673981	0.00281194	0.00117118
OM60	4.95459	0.00986749	0.0477549	1	5.52443e-06	1.10489e-05	1.65733e-05	0.000116013
unclassified__Elusimicrobiales(o)	4.93609	0.0100172	0.0480263	1	7.73421e-05	0.000801043	0.000298319	0.000276222
Clostridiaceae	4.90231	0.0102969	0.0487631	1	0.017518	0.00471234	0.012557	0.00386158
Crenotrichaceae	4.89071	0.0103949	0.0487631	1	5.52443e-06	4.41955e-05	0	0
unclassified__GAL15(p)	4.88354	0.010456	0.0487631	1	0.000475101	2.20977e-05	0.000160209	2.20977e-05
unclassified__Acidimicrobiales(o)	4.81602	0.011051	0.0510736	1	0.0011988	0.00304396	0.00240313	0.00259648
Solirubrobacteraceae	4.76776	0.0114989	0.0526689	1	0.000519297	4.97199e-05	0.000933629	0.000193355
Chthonomonadaceae	4.71861	0.0119755	0.0543666	1	5.52443e-06	3.31466e-05	8.28665e-05	2.20977e-05
Holophagaceae	4.60418	0.013171	0.0592693	1	5.52443e-06	0.00114908	0.00129824	0.000801043
unclassified__Acidobacteria-5(c)	4.56409	0.0136201	0.0607574	1	0.000403284	0.00163523	0.00156894	0.00455766
Gracilibacteraceae	4.53216	0.0139897	0.0618685	1	0	5.52443e-06	4.41955e-05	1.10489e-05
unclassified__wb1_H11(o)	4.47191	0.0147176	0.0645309	1	2.20977e-05	0.000116013	1.10489e-05	0.00163523
[Tissierellaceae]	4.44444	0.015063	0.0654855	1	9.39154e-05	3.8671e-05	6.07688e-05	4.97199e-05
AKIW659	4.38462	0.0158463	0.0683123	1	0	3.8671e-05	3.31466e-05	0
unclassified__MIZ46(o)	4.37303	0.0160031	0.0684135	1	0.000265173	0.000651883	0.00108279	0.000392235
Nakamurellaceae	4.35028	0.0163159	0.0691739	1	1.10489e-05	5.52443e-06	6.62932e-05	1.65733e-05
unclassified__RB25(c)	4.3275	0.0166358	0.0697439	1	4.97199e-05	0.000497199	0.00014916	0.00207166
Hydrogenophilaceae	4.32143	0.0167222	0.0697439	1	0	0.000121538	0	0
unclassified__ABS-6(c)	4.29847	0.0170534	0.0705516	1	0.000878385	0.00203299	0.00153027	0.000441955
Planctomycetaceae	4.28105	0.0173096	0.0710385	1	0	2.76222e-05	3.8671e-05	5.52443e-06
unclassified__Rickettsiales(o)	4.23408	0.0180211	0.0730384	1	0.000104964	0.000403284	0.000419857	0.000325942
unclassified__SJA-28(c)	4.23018	0.0180816	0.0730384	1	1.10489e-05	3.8671e-05	3.8671e-05	0.000265173
unclassified__BPC015(o)	4.19372	0.0186581	0.0740526	1	1.10489e-05	5.52443e-06	0	0.000259648
unclassified__CPla-3(o)	4.1784	0.0189063	0.0740526	1	0	6.07688e-05	6.62932e-05	3.8671e-05
unclassified__GCA004(o)	4.17266	0.0190002	0.0740526	1	0	8.28665e-05	6.62932e-05	5.52443e-06
Listeriaceae	4.17061	0.0190339	0.0740526	1	2.76222e-05	3.8671e-05	1.10489e-05	0.000453004
unclassified__32-20(o)	4.16936	0.0190545	0.0740526	1	8.8391e-05	0.000353564	0.000828665	0.000861812
Carnobacteriaceae	4.13209	0.0196787	0.0759036	1	0.0120819	0.00313788	0.00461843	0.00313235
unclassified__LD1-PA13(o)	4.115	0.0199723	0.0764611	1	1.65733e-05	0.000104964	3.31466e-05	0.000392235
Trebouxiophyceae	4.08676	0.0204681	0.0776139	1	0	5.52443e-06	4.41955e-05	0
CV106	4.08071	0.020576	0.0776139	1	0	5.52443e-06	0	0.000453004
unclassified__NB1-j(o)	4.04503	0.0212254	0.0789113	1	6.62932e-05	0.00105517	0.000127062	0.000812092
unclassified__Sva0725(o)	4.04211	0.0212796	0.0789113	1	0.000751323	0.000265173	0.000364613	0.00214348
Aeromonadaceae	4.03626	0.0213883	0.0789113	1	6.62932e-05	5.52443e-05	0.00220425	4.41955e-05
Syntrophorhabdaceae	4	0.022077	0.0789113	1	0	2.20977e-05	0	0
unclassified__NKB19(p)	4	0.022077	0.0789113	1	0	0	0	2.20977e-05
unclassified__SJA-15(o)	4	0.022077	0.0789113	1	0	4.41955e-05	0	0
unclassified__VHS-B5-50(c)	4	0.022077	0.0789113	1	0	4.41955e-05	0	0
Peptococcaceae	3.9962	0.0221505	0.0789113	1	0	3.31466e-05	0.000292795	1.65733e-05
unclassified__BPC076(o)	3.9881	0.0223083	0.0789253	1	0	5.52443e-05	2.20977e-05	0
EB1017	3.95437	0.022978	0.0807379	1	0.00063531	0.00128167	0.00197775	0.00162971
Nocardioidaceae	3.94386	0.0231912	0.0809324	1	0.000906007	0.000464053	0.00165181	0.00168495
Acidobacteriaceae	3.83824	0.025457	0.0877748	1	0.000104964	0.00607135	0.00469024	0.00801043
unclassified__Chlorophyta(o)	3.8366	0.025494	0.0877748	1	5.52443e-06	1.65733e-05	8.8391e-05	6.07688e-05
Actinospicaceae	3.81231	0.0260493	0.0890887	1	0	0.000209929	0.000546919	0.000359088
unclassified__CL500-15(o)	3.77082	0.0270287	0.0908808	1	0.000254124	0.000375662	0.000292795	0.00159104
unclassified__agg27(o)	3.75797	0.0273402	0.0908808	1	0.000259648	0.000138111	6.07688e-05	0.00170705
Kineosporiaceae	3.74687	0.0276123	0.0908808	1	5.52443e-06	1.10489e-05	6.62932e-05	3.31466e-05
unclassified__Acidobacteriales(o)	3.7451	0.0276559	0.0908808	1	0	6.62932e-05	2.20977e-05	0.000342515
unclassified__FAC88(o)	3.74416	0.0276792	0.0908808	1	6.07688e-05	0.00118223	0.000850763	0.00150817
[Thermodesulfovibrionaceae]	3.73874	0.0278134	0.0908808	1	0	2.76222e-05	2.20977e-05	0
unclassified__AD3(p)	3.73874	0.0278134	0.0908808	1	1.10489e-05	5.52443e-06	3.31466e-05	0
unclassified__S035(c)	3.70784	0.0285928	0.092836	1	0.00014916	0.000690554	0.000254124	0.00105517
Moraxellaceae	3.70029	0.0287868	0.092878	1	0.000596639	0.000392235	0.00120985	0.000270697
[Chthoniobacteraceae]	3.68156	0.029274	0.0938598	1	0.000453004	0.00128167	0.00253019	0.00219872
Alicyclobacillaceae	3.6702	0.0295741	0.0940125	1	1.10489e-05	8.8391e-05	0.000232026	9.39154e-05
unclassified__N1423WL(o)	3.66592	0.0296882	0.0940125	1	0.000602163	0.00141978	0.00111594	0.000325942
AKIW874	3.65878	0.0298792	0.094037	1	6.62932e-05	0	1.10489e-05	5.52443e-06
unclassified__Acidobacteria(p)	3.5842	0.0319568	0.0997629	1	0.000154684	0.00195013	0.000845238	0.00719281
unclassified__DH61(o)	3.57806	0.0321347	0.0997629	1	8.8391e-05	0.000143635	0.000226502	6.62932e-05
[Entotheonellaceae]	3.57301	0.032282	0.0997629	1	7.18176e-05	0	4.97199e-05	0.000359088
PRR-10	3.52513	0.0337139	0.103564	1	0.00136454	0.00499961	0.002486	0.0119991
Lachnospiraceae	3.49411	0.0346787	0.105894	1	2.76222e-05	4.41955e-05	0.000232026	2.76222e-05
unclassified__[11-24](o)	3.47897	0.03516	0.106728	1	9.39154e-05	0.000220977	0.000265173	0.00121538
unclassified__Pla3(c)	3.41842	0.03716	0.112136	1	3.8671e-05	0	5.52443e-06	0.000359088
Hyphomonadaceae	3.37799	0.0385642	0.115336	1	0.000127062	0.000364613	0.000204404	0.000723701
unclassified__5bav_B12(c)	3.375	0.0386702	0.115336	1	0	0	0	9.94398e-05
unclassified__CCU21(o)	3.34205	0.0398607	0.1182	1	0.00113251	0.000817616	0.000613212	0.00401074
Cryptosporangiaceae	3.33333	0.0401822	0.118468	1	5.52443e-06	0	2.76222e-05	0
unclassified__Ellin6529(c)	3.32689	0.0404218	0.118494	1	0.000591114	0.00334228	0.00209929	0.00355774
unclassified__Sediment-1(o)	3.29118	0.041777	0.121359	1	0.000723701	0.00452451	0.00231474	0.00443612
[Weeksellaceae]	3.28735	0.0419256	0.121359	1	2.76222e-05	4.97199e-05	0.000812092	6.07688e-05
unclassified__OM190(c)	3.282	0.0421335	0.121359	1	2.20977e-05	1.10489e-05	1.65733e-05	0.000243075
unclassified__iii1-15(o)	3.27658	0.0423455	0.121359	1	0.0104578	0.0247826	0.0118996	0.0488194
JTB36	3.24027	0.0437957	0.123532	1	1.10489e-05	0.000165733	4.41955e-05	0.000116013
Nostocaceae	3.2381	0.0438842	0.123532	1	5.52443e-06	0	3.8671e-05	0
Pseudanabaenaceae	3.2381	0.0438842	0.123532	1	0	5.52443e-06	3.8671e-05	0
unclassified__Ellin7246(o)	3.23362	0.0440671	0.123532	1	0	2.76222e-05	5.52443e-05	1.10489e-05
Staphylococcaceae	3.1982	0.0455436	0.125172	1	8.8391e-05	4.41955e-05	2.76222e-05	2.20977e-05
unclassified__OPB54(o)	3.18841	0.0459612	0.125172	1	0	5.52443e-06	3.31466e-05	5.52443e-06
unclassified__Rhizobiales(o)	3.18243	0.0462182	0.125172	1	0.000209929	0.000679505	0.000613212	0.000607688
unclassified__Cytophagales(o)	3.18182	0.0462445	0.125172	1	0	0	3.8671e-05	0
unclassified__E29(o)	3.18182	0.0462445	0.125172	1	0	0	3.8671e-05	0
unclassified__Myxococcales(o)	3.17964	0.0463386	0.125172	1	0.00327047	0.00582828	0.00862917	0.00478416
unclassified__B07_WMSP1(o)	3.17383	0.0465906	0.125172	1	0.00019888	0.000447479	0.000673981	0.00043643
unclassified__S1198(o)	3.17352	0.0466041	0.125172	1	0	3.8671e-05	0	2.20977e-05
unclassified__MSB-5A5(c)	3.16605	0.0469303	0.125392	1	2.20977e-05	3.31466e-05	1.10489e-05	0.000182306
Cytophagaceae	3.14251	0.0479743	0.12744	1	0.00265173	0.00378424	0.00680058	0.00296662
MVS-65	3.13763	0.0481939	0.12744	1	0	0.000138111	0.000104964	4.97199e-05
Neisseriaceae	3.12542	0.0487481	0.127629	1	0.000104964	0.00127614	0.00218768	0.00145845
unclassified__JG30-KF-CM45(o)	3.1251	0.0487627	0.127629	1	0.000226502	7.73421e-05	0.000397759	0.00014916
unclassified__Ellin6537(o)	3.1173	0.0491206	0.127913	1	1.10489e-05	0.000287271	0.000458528	0.000110489
unclassified__Gemmatimonadetes(p)	3.10989	0.0494633	0.128155	1	1.65733e-05	0	0	0.000165733
Chitinophagaceae	3.08915	0.0504358	0.130018	1	0.00433116	0.00823141	0.00972853	0.00910979
HTCC2089	3.0701	0.0513475	0.131706	1	4.97199e-05	0.000607688	0.000287271	0.000403284
unclassified__MVS-40(o)	3.01704	0.053982	0.137775	1	7.73421e-05	8.8391e-05	4.97199e-05	0.000458528
unclassified__At12OctB3(c)	2.9798	0.0559181	0.14201	1	0	5.52443e-05	4.41955e-05	2.20977e-05
Microbacteriaceae	2.95309	0.0573528	0.144936	1	0.000403284	0.000176782	0.000917056	0.00107726
Ellin6075	2.94291	0.0579098	0.14507	1	0.000762372	0.00257439	0.00102754	0.00259648
Sinobacteraceae	2.9418	0.0579713	0.14507	1	0.002486	0.00730883	0.00913741	0.00882252
EB1003	2.93231	0.0584965	0.145673	1	0	0.00019888	0.000657408	0.000364613
unclassified__Deltaproteobacteria(c)	2.89128	0.0608281	0.150748	1	0.000132586	0.000237551	0.000270697	8.8391e-05
Desulfovibrionaceae	2.86667	0.0622746	0.153591	1	0	0	2.20977e-05	5.52443e-06
Brevibacteriaceae	2.85714	0.0628442	0.154254	1	5.52443e-06	0	0	1.65733e-05
mb2424	2.82156	0.065023	0.158842	1	0.00171257	0.000613212	0.000469577	0.0041378
Anaerolinaceae	2.80709	0.0659323	0.159907	1	0	0.000104964	0.000441955	5.52443e-06
oc28	2.80472	0.0660826	0.159907	1	0.000303844	0.000900483	0.00107174	0.000408808
unclassified__BD7-3(o)	2.79979	0.066396	0.159911	1	4.97199e-05	0.000276222	0.000154684	9.94398e-05
Veillonellaceae	2.79279	0.0668439	0.160238	1	1.10489e-05	5.52443e-06	0.000171257	4.41955e-05
unclassified__Xanthomonadales(o)	2.77778	0.0678162	0.161775	1	0	1.10489e-05	2.20977e-05	5.52443e-06
Nitrospiraceae	2.7732	0.0681159	0.161775	1	0.00106622	0.00322075	0.00515982	0.00659617
unclassified__[Pedosphaerales](o)	2.75245	0.0694909	0.164007	1	0.000469577	0.00201089	0.00169048	0.00158551
unclassified__BPC102(c)	2.74941	0.0696949	0.164007	1	0	7.73421e-05	5.52443e-06	0.000110489
NB1-i	2.72198	0.0715647	0.167638	1	0.000209929	0.000353564	0.000132586	0.00102754
[Methanomassiliicoccaceae]	2.71633	0.0719569	0.16779	1	0	0.000104964	0	0.000104964
unclassified__Acidobacteria-6(c)	2.69804	0.0732412	0.170012	1	4.97199e-05	9.39154e-05	0.000419857	0.000182306
unclassified__CV90(o)	2.67974	0.0745513	0.172274	1	4.41955e-05	0	5.52443e-06	5.52443e-06
unclassified__AT-s54(c)	2.65172	0.0766057	0.175455	1	8.28665e-05	2.76222e-05	0	0.000193355
Desulfobulbaceae	2.64706	0.0769537	0.175455	1	0	0	4.97199e-05	0
kpj58rc	2.64706	0.0769537	0.175455	1	0	1.10489e-05	0	1.65733e-05
unclassified__TM7-3(c)	2.59296	0.0811156	0.183896	1	3.31466e-05	1.10489e-05	8.28665e-05	0.000232026
Saprospiraceae	2.58906	0.0814251	0.183896	1	0.000447479	7.73421e-05	3.31466e-05	0.000287271
unclassified__PK29(o)	2.58521	0.0817316	0.183896	1	0.000657408	0.000187831	0.00014916	0.00128167
unclassified__FW68(o)	2.57576	0.0824896	0.184791	1	0	1.10489e-05	2.76222e-05	1.10489e-05
unclassified__IIb(o)	2.56368	0.0834692	0.186173	1	0.000160209	0.000502724	0.000331466	0.000740274
unclassified__Gammaproteobacteria(c)	2.53515	0.0858325	0.18679	1	4.41955e-05	0.000861812	9.39154e-05	0.000259648
unclassified__Gemm-2(c)	2.51918	0.087187	0.18679	1	0.000276222	0.000276222	0.00014916	0.000651883
unclassified__Bacteria(k)	2.51381	0.0876472	0.18679	1	1.65733e-05	5.52443e-06	2.20977e-05	0.000104964
Criblamydiaceae	2.5	0.0888438	0.18679	1	0	0	0	1.10489e-05
FFCH7168	2.5	0.0888438	0.18679	1	0	0	2.20977e-05	0
Gordoniaceae	2.5	0.0888438	0.18679	1	0	0	1.10489e-05	0
Leptotrichiaceae	2.5	0.0888438	0.18679	1	0	1.10489e-05	0	0
Microthrixaceae	2.5	0.0888438	0.18679	1	0	0	1.10489e-05	0
SHA-31	2.5	0.0888438	0.18679	1	0	1.10489e-05	0	0
unclassified__Chloroplast(c)	2.5	0.0888438	0.18679	1	0	0	1.10489e-05	0
unclassified__Kazan-3B-28(p)	2.5	0.0888438	0.18679	1	0	1.10489e-05	0	0
unclassified__OPB41(c)	2.5	0.0888438	0.18679	1	0	1.10489e-05	0	0
unclassified__Opitutae(c)	2.5	0.0888438	0.18679	1	1.10489e-05	0	0	0
unclassified__PB19(o)	2.5	0.0888438	0.18679	1	1.10489e-05	0	0	0
unclassified__PK329(o)	2.49433	0.0893399	0.187067	1	5.52443e-06	1.10489e-05	0	7.18176e-05
Anaeroplasmataceae	2.47863	0.0907296	0.189073	1	1.65733e-05	1.10489e-05	4.41955e-05	5.52443e-06
Haliangiaceae	2.47209	0.0913152	0.189073	1	0.00224844	0.00387263	0.00453004	0.00232579
unclassified__Rhodospirillales(o)	2.47111	0.0914036	0.189073	1	0.000138111	1.10489e-05	9.39154e-05	6.62932e-05
unclassified__TM7(p)	2.4584	0.0925548	0.18909	1	3.31466e-05	0.000171257	0.000154684	6.07688e-05
unclassified__Elev-1554(o)	2.45833	0.092561	0.18909	1	0	3.31466e-05	5.52443e-05	1.10489e-05
unclassified__Spirobacillales(o)	2.45516	0.0928507	0.18909	1	6.62932e-05	0.000104964	0.000209929	0.000132586
unclassified__Betaproteobacteria(c)	2.45477	0.0928863	0.18909	1	0.000939154	0.00219872	0.00378976	0.00471234
unclassified__Sphaerobacterales(o)	2.43405	0.0948038	0.192231	1	0	4.97199e-05	5.52443e-06	2.76222e-05
Methylococcaceae	2.4	0.0980479	0.198026	1	0	2.76222e-05	1.65733e-05	0
unclassified__OD1(p)	2.38866	0.0991542	0.199475	1	5.52443e-06	9.39154e-05	8.8391e-05	8.8391e-05
unclassified__Planctomycetes(p)	2.38405	0.0996084	0.199606	1	3.8671e-05	3.8671e-05	1.10489e-05	0.000176782
unclassified__TK17(c)	2.36043	0.101968	0.203539	1	0.000232026	0.000723701	0.000331466	0.000469577
unclassified__[Chloracidobacteria](c)	2.34293	0.103755	0.205981	1	0.000182306	0.00014916	0.00014916	0.000701603
unclassified__MB-A2-108(c)	2.33722	0.104345	0.205981	1	0.000121538	0.000668457	7.73421e-05	0.00038671
unclassified__Gemm-5(c)	2.33673	0.104396	0.205981	1	0.000397759	6.07688e-05	9.39154e-05	0.00053587
Micrococcaceae	2.32234	0.1059	0.208149	1	0.000845238	0.000287271	0.000906007	0.000392235
Pseudonocardiaceae	2.30114	0.108159	0.211777	1	1.10489e-05	6.62932e-05	6.62932e-05	0.000132586
Sporichthyaceae	2.29185	0.109164	0.212932	1	8.28665e-05	0.000220977	0.000110489	0.000176782
Beijerinckiaceae	2.27656	0.110842	0.215386	1	7.73421e-05	0.00131482	0.000778945	0.000756848
unclassified__S0208(o)	2.26059	0.112623	0.217813	1	8.28665e-05	5.52443e-06	1.10489e-05	0.000127062
Ruminococcaceae	2.25778	0.11294	0.217813	1	5.52443e-05	1.65733e-05	0.000127062	2.20977e-05
unclassified__RB41(o)	2.24617	0.114258	0.219529	1	0.00391682	0.0026462	0.00127614	0.0099716
unclassified__Micrococcales(o)	2.22222	0.117029	0.224015	1	1.65733e-05	5.52443e-06	1.10489e-05	5.52443e-05
unclassified__EW055(o)	2.21248	0.118178	0.225372	1	1.65733e-05	5.52443e-06	2.20977e-05	6.07688e-05
unclassified__BD7-11(c)	2.19989	0.119678	0.227388	1	9.94398e-05	0.000270697	7.18176e-05	0.000193355
unclassified__H39(o)	2.19271	0.120543	0.228187	1	0.000325942	0.000375662	0.000237551	0.000745799
unclassified__SJA-22(o)	2.17949	0.122154	0.229709	1	2.76222e-05	5.52443e-06	9.39154e-05	2.20977e-05
Cystobacterineae	2.17647	0.122525	0.229709	1	2.20977e-05	8.28665e-05	9.94398e-05	3.31466e-05
unclassified__Phycisphaerales(o)	2.17513	0.122691	0.229709	1	0.000325942	0.000132586	0.000243075	0.000773421
unclassified__A89(o)	2.15938	0.124648	0.230555	1	1.65733e-05	8.28665e-05	0.000182306	0.000138111
Leptospiraceae	2.14689	0.126224	0.230555	1	5.52443e-06	1.65733e-05	0	4.41955e-05
Legionellaceae	2.14668	0.12625	0.230555	1	7.73421e-05	0.000209929	0.000237551	0.000176782
Rikenellaceae	2.14286	0.126738	0.230555	1	0	0	1.65733e-05	0
Trueperaceae	2.14286	0.126738	0.230555	1	0	0	0	1.65733e-05
[Marinicellaceae]	2.14286	0.126738	0.230555	1	0	0	0	1.65733e-05
unclassified__3BR-5F(c)	2.14286	0.126738	0.230555	1	1.65733e-05	0	0	0
unclassified__SC4(p)	2.14286	0.126738	0.230555	1	0	1.65733e-05	0	0
Nitrosomonadaceae	2.12963	0.128438	0.23273	1	6.62932e-05	7.73421e-05	0.000176782	0.000143635
Geodermatophilaceae	2.12652	0.128841	0.23273	1	0.000143635	0.000812092	0.000259648	0.000574541
0319-6A21	2.1015	0.132134	0.237842	1	0.00225397	0.00441955	0.00286718	0.00919818
unclassified__AKYG1722(o)	2.06751	0.136751	0.245292	1	1.10489e-05	5.52443e-05	5.52443e-06	2.76222e-05
Methylophilaceae	2.05299	0.138776	0.248056	1	0.000176782	0.000342515	0.000116013	0.000209929
unclassified__Thermomicrobia(c)	2.02128	0.143309	0.25527	1	0	4.41955e-05	2.76222e-05	4.41955e-05
unclassified__MVP-88(o)	1.99578	0.147068	0.261058	1	9.39154e-05	7.73421e-05	3.31466e-05	0.000176782
unclassified__PAUC37f(c)	1.98834	0.148184	0.262132	1	0.000110489	0.000265173	0.000104964	0.000458528
unclassified__SBR1093(p)	1.97619	0.150027	0.263862	1	0	2.20977e-05	6.62932e-05	1.10489e-05
unclassified__FAC87(o)	1.97512	0.15019	0.263862	1	9.39154e-05	0.000160209	0.000298319	0.000132586
unclassified__Herpetosiphonales(o)	1.96078	0.152398	0.266827	1	3.8671e-05	0	2.20977e-05	5.52443e-06
unclassified__SJA-36(o)	1.94935	0.154183	0.269034	1	1.65733e-05	2.76222e-05	8.28665e-05	4.41955e-05
unclassified__DS-100(o)	1.9178	0.159226	0.276891	1	0.000143635	3.8671e-05	5.52443e-05	0.000232026
unclassified__028H05-P-BN-P5(c)	1.90987	0.16052	0.278199	1	5.52443e-05	0	0	1.65733e-05
Rhodobacteraceae	1.8934	0.163245	0.281969	1	8.28665e-05	5.52443e-05	0.000154684	0.00014916
Deinococcaceae	1.88889	0.164	0.282321	1	1.10489e-05	1.10489e-05	2.76222e-05	0
unclassified__S-BQ2-57(o)	1.87786	0.16586	0.284569	1	4.41955e-05	0.000116013	6.62932e-05	0.000182306
Lactobacillaceae	1.87148	0.166947	0.285479	1	0.000127062	3.8671e-05	6.07688e-05	3.31466e-05
[Cerasicoccaceae]	1.86125	0.168704	0.287526	1	1.65733e-05	3.8671e-05	7.73421e-05	0
unclassified__Bacteroidales(o)	1.81818	0.176322	0.298526	1	0	0	2.20977e-05	0
unclassified__PBS-25(c)	1.81818	0.176322	0.298526	1	0	0	0	2.20977e-05
OM27	1.81158	0.177522	0.299568	1	0.000292795	0.000182306	0.000121538	0.000475101
Cryomorphaceae	1.78124	0.183145	0.308043	1	8.28665e-05	5.52443e-06	0.000127062	6.62932e-05
[Kouleothrixaceae]	1.75522	0.188117	0.315372	1	0.000718176	0.000215453	0.000867336	0.000325942
unclassified__BME43(c)	1.73913	0.191261	0.319598	1	3.31466e-05	0	0	1.10489e-05
unclassified__ABY1(c)	1.73152	0.192768	0.321071	1	1.65733e-05	7.73421e-05	3.31466e-05	3.31466e-05
unclassified__258ds10(o)	1.7014	0.198853	0.330134	1	0.000138111	1.65733e-05	0.000182306	3.31466e-05
unclassified__0319-7L14(o)	1.67576	0.204193	0.337906	1	0.000497199	0.00053587	0.000977825	0.00163523
unclassified__iii1-8(c)	1.66667	0.206122	0.340001	1	1.10489e-05	0	0	1.10489e-05
unclassified__OPB56(c)	1.64714	0.210328	0.345828	1	6.07688e-05	5.52443e-06	8.8391e-05	5.52443e-06
unclassified__Chloroflexi(p)	1.63522	0.212942	0.349007	1	2.76222e-05	0	3.31466e-05	5.52443e-06
Mariprofundaceae	1.62782	0.214581	0.349593	1	3.31466e-05	1.10489e-05	3.8671e-05	8.8391e-05
211ds20	1.62745	0.214663	0.349593	1	6.62932e-05	0	5.52443e-05	4.41955e-05
unclassified__MLE1-12(o)	1.61446	0.217573	0.353212	1	5.52443e-05	0.000160209	7.73421e-05	9.39154e-05
unclassified__Endomicrobia(c)	1.60793	0.219051	0.354489	1	5.52443e-06	6.07688e-05	2.76222e-05	4.41955e-05
unclassified__S085(c)	1.56605	0.228783	0.369051	1	0.000430906	0.000353564	0.000629786	0.000999923
unclassified__IS-44(o)	1.56309	0.229488	0.369051	1	7.73421e-05	7.73421e-05	0.000182306	9.39154e-05
unclassified__LD1-PB3(o)	1.55172	0.232214	0.372268	1	0	1.10489e-05	0	1.65733e-05
Chlamydomonadaceae	1.53846	0.235438	0.373931	1	0	5.52443e-06	1.65733e-05	0
unclassified__12-24(c)	1.53846	0.235438	0.373931	1	0	5.52443e-06	1.65733e-05	0
unclassified__A21b(o)	1.53846	0.235438	0.373931	1	1.65733e-05	0	0	5.52443e-06
unclassified__B142(c)	1.52778	0.238069	0.376942	1	1.10489e-05	0	2.20977e-05	2.20977e-05
Prevotellaceae	1.5	0.245052	0.386805	1	0	0	3.31466e-05	0
Ellin5301	1.49548	0.246208	0.387437	1	0.00078447	0.000740274	0.00112146	0.000414333
unclassified__OP11-4(c)	1.49123	0.247301	0.387968	1	0	1.10489e-05	2.76222e-05	1.10489e-05
unclassified__Gemm-3(c)	1.48019	0.250161	0.391259	1	0.000464053	2.20977e-05	0.00083419	0.000464053
Streptosporangiaceae	1.47186	0.252342	0.393469	1	3.31466e-05	3.31466e-05	7.18176e-05	3.8671e-05
Rhodobiaceae	1.45503	0.25681	0.398431	1	5.52443e-05	2.76222e-05	2.76222e-05	8.28665e-05
unclassified__Sphingobacteriales(o)	1.45403	0.257077	0.398431	1	0.00150265	0.00188383	0.00323179	0.00170705
unclassified__DS-18(o)	1.44496	0.259521	0.401006	1	0.00297215	0.000580066	0.0021711	0.00172915
unclassified__JH-WHS99(o)	1.43261	0.262886	0.404987	1	2.20977e-05	0.000110489	0.000143635	0.000154684
unclassified__Methylacidiphilales(o)	1.42857	0.263996	0.405478	1	0	0	1.65733e-05	1.65733e-05
Christensenellaceae	1.41026	0.269091	0.407209	1	5.52443e-06	0	1.10489e-05	0
unclassified__Chromatiales(o)	1.41026	0.269091	0.407209	1	0	5.52443e-06	0	1.10489e-05
unclassified__OP11(p)	1.41026	0.269091	0.407209	1	0	5.52443e-06	1.10489e-05	0
unclassified__OP11-3(c)	1.41026	0.269091	0.407209	1	0	0	5.52443e-06	1.10489e-05
unclassified__d153(o)	1.41026	0.269091	0.407209	1	1.10489e-05	0	0	5.52443e-06
Thermoactinomycetaceae	1.40449	0.270715	0.408461	1	0	4.41955e-05	3.31466e-05	6.62932e-05
unclassified__CFB-26(o)	1.38698	0.275712	0.414781	1	0.000464053	0.000309368	8.8391e-05	0.000574541
Planococcaceae	1.33758	0.290322	0.435484	1	4.41955e-05	7.73421e-05	9.39154e-05	0.00014916
Corynebacteriaceae	1.33333	0.291614	0.436146	1	6.07688e-05	2.20977e-05	1.10489e-05	3.8671e-05
unclassified__SHA-109(c)	1.32381	0.294533	0.439232	1	1.65733e-05	2.20977e-05	5.52443e-06	4.97199e-05
SJA-101	1.31102	0.298501	0.443858	1	6.62932e-05	5.52443e-06	0	3.8671e-05
unclassified__BHI80-139(p)	1.29305	0.304164	0.450972	1	1.65733e-05	7.18176e-05	1.65733e-05	7.73421e-05
Rubrobacteraceae	1.24775	0.318933	0.471506	1	0.000104964	0	0	4.41955e-05
Aerococcaceae	1.24242	0.320716	0.47278	1	5.52443e-05	2.20977e-05	2.20977e-05	1.65733e-05
PAUC26f	1.23228	0.324141	0.47646	1	3.8671e-05	0.000138111	0.000232026	0.000138111
Halomonadaceae	1.21798	0.32903	0.482265	1	0.000143635	2.76222e-05	0.000138111	2.76222e-05
AK1AB1_02E	1.19718	0.336271	0.490737	1	5.52443e-06	1.65733e-05	3.31466e-05	1.65733e-05
unclassified__Clostridiales(o)	1.1761	0.343775	0.490737	1	2.76222e-05	0	4.41955e-05	0
Piscirickettsiaceae	1.13538	0.358745	0.490737	1	0.000563492	0.000370137	8.8391e-05	0.000403284
Pirellulaceae	1.11833	0.365202	0.490737	1	3.8671e-05	5.52443e-06	4.97199e-05	4.41955e-05
Dolo_23	1.11481	0.366547	0.490737	1	0.0009723	0.000209929	0.000370137	0.00043643
unclassified__AKIW781(o)	1.11111	0.367968	0.490737	1	2.20977e-05	0	2.76222e-05	5.52443e-06
unclassified__envOPS12(o)	1.10894	0.368805	0.490737	1	0.000121538	0.000165733	4.97199e-05	0.0002486
Ellin517	1.07588	0.381779	0.490737	1	0.000298319	0.000524821	0.000276222	0.000292795
unclassified__[Roseiflexales](o)	1.07286	0.382982	0.490737	1	0.000237551	1.10489e-05	0.000232026	0.000160209
Gemmatimonadaceae	1.07248	0.383138	0.490737	1	0.0002486	0.000127062	6.62932e-05	0.000138111
unclassified__C114(o)	1.06221	0.387269	0.490737	1	0.000839714	0.000342515	0.000160209	0.000629786
S24-7	1.04504	0.394279	0.490737	1	2.76222e-05	1.10489e-05	0.000110489	1.10489e-05
Bacteroidaceae	1.03748	0.397402	0.490737	1	5.52443e-06	0	4.41955e-05	1.10489e-05
unclassified__I025(o)	1.03704	0.397587	0.490737	1	1.65733e-05	1.10489e-05	3.8671e-05	2.20977e-05
unclassified__koll11(c)	1.03663	0.397756	0.490737	1	6.07688e-05	3.8671e-05	1.10489e-05	7.18176e-05
unclassified__Bacillales(o)	1.02151	0.404085	0.490737	1	0	1.65733e-05	5.52443e-06	5.52443e-06
A1-B1	1	0.413252	0.490737	1	0	5.52443e-06	0	0
Acidimicrobiaceae	1	0.413252	0.490737	1	0	0	5.52443e-06	0
Campylobacteraceae	1	0.413252	0.490737	1	0	0	0	5.52443e-06
Cardiobacteriaceae	1	0.413252	0.490737	1	0	0	0	5.52443e-06
Chloroflexaceae	1	0.413252	0.490737	1	0	0	5.52443e-06	0
Deferribacteraceae	1	0.413252	0.490737	1	0	0	5.52443e-06	0
Dehalobacteriaceae	1	0.413252	0.490737	1	0	5.52443e-06	0	0
Dermacoccaceae	1	0.413252	0.490737	1	0	0	0	5.52443e-06
Desulfarculaceae	1	0.413252	0.490737	1	0	5.52443e-06	0	0
Desulfobacteraceae	1	0.413252	0.490737	1	0	5.52443e-06	0	0
Euzebyaceae	1	0.413252	0.490737	1	1.10489e-05	0	0	0
F16	1	0.413252	0.490737	1	0	0	5.52443e-06	0
Francisellaceae	1	0.413252	0.490737	1	0	0	0	5.52443e-06
Halanaerobiaceae	1	0.413252	0.490737	1	0	0	0	5.52443e-06
Haloplasmataceae	1	0.413252	0.490737	1	0	0	0	1.10489e-05
Helicobacteraceae	1	0.413252	0.490737	1	0	0	2.76222e-05	0
JTB38	1	0.413252	0.490737	1	0	0	0	5.52443e-06
JdFBGBact	1	0.413252	0.490737	1	0	5.52443e-06	0	0
Mycoplasmataceae	1	0.413252	0.490737	1	0	0	5.52443e-06	0
Pasteurellaceae	1	0.413252	0.490737	1	5.52443e-06	0	0	0
Propionibacteriaceae	1	0.413252	0.490737	1	5.52443e-06	0	0	0
Rhodothermaceae	1	0.413252	0.490737	1	0	0	5.52443e-06	0
Simkaniaceae	1	0.413252	0.490737	1	0	0	5.52443e-06	0
Sulfobacillaceae	1	0.413252	0.490737	1	0	0	0	5.52443e-06
Tsukamurellaceae	1	0.413252	0.490737	1	0	0	0	5.52443e-06
Williamsiaceae	1	0.413252	0.490737	1	0	0	5.52443e-06	0
[Amoebophilaceae]	1	0.413252	0.490737	1	0	0	5.52443e-06	0
[Odoribacteraceae]	1	0.413252	0.490737	1	0	5.52443e-06	0	0
[Paraprevotellaceae]	1	0.413252	0.490737	1	0	0	5.52443e-06	0
unclassified__4C0d-2(c)	1	0.413252	0.490737	1	0	0	5.52443e-06	0
unclassified__Acidithiobacillales(o)	1	0.413252	0.490737	1	5.52443e-06	0	0	0
unclassified__Actinobacteria(p)	1	0.413252	0.490737	1	0	5.52443e-06	0	0
unclassified__B10-SB3A(o)	1	0.413252	0.490737	1	0	0	0	5.52443e-06
unclassified__BRC1(p)	1	0.413252	0.490737	1	0	5.52443e-06	0	0
unclassified__Bifidobacteriales(o)	1	0.413252	0.490737	1	0	0	0	5.52443e-06
unclassified__Burkholderiales(o)	1	0.413252	0.490737	1	0	0	0	5.52443e-06
unclassified__Caulobacterales(o)	1	0.413252	0.490737	1	0	0	5.52443e-06	0
unclassified__Cyanobacteria(p)	1	0.413252	0.490737	1	0	0	1.10489e-05	0
unclassified__Dehalococcoidetes(c)	1	0.413252	0.490737	1	0	5.52443e-06	0	0
unclassified__F38(c)	1	0.413252	0.490737	1	0	5.52443e-06	0	0
unclassified__GAL08(c)	1	0.413252	0.490737	1	0	0	5.52443e-06	0
unclassified__GN04(p)	1	0.413252	0.490737	1	0	0	0	5.52443e-06
unclassified__IIB17(c)	1	0.413252	0.490737	1	0	5.52443e-06	0	0
unclassified__Kazan-3B-09(c)	1	0.413252	0.490737	1	5.52443e-06	0	0	0
unclassified__Mollicutes(c)	1	0.413252	0.490737	1	0	5.52443e-06	0	0
unclassified__NC10(p)	1	0.413252	0.490737	1	0	1.10489e-05	0	0
unclassified__Nitrosomonadales(o)	1	0.413252	0.490737	1	0	0	5.52443e-06	0
unclassified__OP8_1(c)	1	0.413252	0.490737	1	0	5.52443e-06	0	0
unclassified__PHOS-HE93(o)	1	0.413252	0.490737	1	0	0	0	5.52443e-06
unclassified__PRR-12(c)	1	0.413252	0.490737	1	0	5.52443e-06	0	0
unclassified__Procabacteriales(o)	1	0.413252	0.490737	1	0	0	5.52443e-06	0
unclassified__Pseudanabaenales(o)	1	0.413252	0.490737	1	0	0	5.52443e-06	0
unclassified__RF39(o)	1	0.413252	0.490737	1	0	0	5.52443e-06	0
unclassified__SBZC_2415(c)	1	0.413252	0.490737	1	0	0	0	5.52443e-06
unclassified__SHA-124(o)	1	0.413252	0.490737	1	0	5.52443e-06	0	0
unclassified__SHA-26(c)	1	0.413252	0.490737	1	0	0	1.10489e-05	0
unclassified__SM1A07(c)	1	0.413252	0.490737	1	0	0	0	5.52443e-06
unclassified__SM2F09(o)	1	0.413252	0.490737	1	0	0	0	5.52443e-06
unclassified__SR1(p)	1	0.413252	0.490737	1	0	5.52443e-06	0	0
unclassified__TM6(p)	1	0.413252	0.490737	1	0	0	0	5.52443e-06
unclassified__Ucn15732(o)	1	0.413252	0.490737	1	0	0	0	5.52443e-06
unclassified__Ucp1540(o)	1	0.413252	0.490737	1	1.65733e-05	0	0	0
unclassified__WCHB1-41(o)	1	0.413252	0.490737	1	0	5.52443e-06	0	0
unclassified__WS4(p)	1	0.413252	0.490737	1	0	5.52443e-06	0	0
unclassified__[Fimbriimonadia](c)	1	0.413252	0.490737	1	5.52443e-06	0	0	0
unclassified__[Micrarchaeles](o)	1	0.413252	0.490737	1	5.52443e-06	0	0	0
Turicibacteraceae	0.958904	0.431325	0.510055	1	1.65733e-05	5.52443e-06	0	3.31466e-05
unclassified__Mb-NB09(c)	0.956522	0.432396	0.510055	1	5.52443e-06	4.41955e-05	2.76222e-05	4.41955e-05
unclassified__AKYG885(o)	0.956284	0.432503	0.510055	1	2.20977e-05	1.10489e-05	0	1.65733e-05
Promicromonosporaceae	0.952381	0.434263	0.510956	1	1.65733e-05	5.52443e-06	2.20977e-05	0
Iamiaceae	0.948984	0.4358	0.511591	1	0.000237551	6.07688e-05	0.000110489	0.00014916
unclassified__MVS-107(o)	0.944505	0.437834	0.512805	1	0.000220977	0.000176782	9.39154e-05	0.000287271
unclassified__mle1-48(o)	0.939389	0.440169	0.514366	1	0.000276222	0.000425381	0.000309368	0.000569017
OPB35	0.937046	0.441242	0.514448	1	0.00019888	0.000187831	5.52443e-06	0.000182306
C111	0.919051	0.449567	0.522965	1	0.000712652	0.000265173	0.000679505	0.000563492
Phormidiaceae	0.881017	0.467646	0.540868	1	1.10489e-05	1.10489e-05	7.18176e-05	5.52443e-06
unclassified__PRR-11(c)	0.880503	0.467895	0.540868	1	2.20977e-05	4.97199e-05	7.18176e-05	5.52443e-05
0319-6G20	0.880039	0.46812	0.540868	1	3.31466e-05	2.76222e-05	7.18176e-05	6.07688e-05
unclassified__[Fimbriimonadales](o)	0.873016	0.471535	0.543302	1	0	5.52443e-06	1.10489e-05	1.10489e-05
Nannocystaceae	0.871356	0.472345	0.543302	1	0.00014916	3.8671e-05	9.39154e-05	0.00014916
unclassified__Sphingomonadales(o)	0.860215	0.477817	0.548367	1	0	0	2.20977e-05	2.20977e-05
unclassified__TK10(c)	0.842912	0.486431	0.556502	1	0.000160209	4.41955e-05	7.18176e-05	9.94398e-05
Caldilineaceae	0.841631	0.487074	0.556502	1	8.28665e-05	2.20977e-05	1.65733e-05	3.8671e-05
[Bryobacteraceae]	0.836735	0.489541	0.558076	1	3.31466e-05	6.07688e-05	3.31466e-05	6.62932e-05
unclassified__Nitrospirales(o)	0.821256	0.497411	0.565791	1	5.52443e-06	1.10489e-05	3.31466e-05	5.52443e-06
Glycomycetaceae	0.8	0.508405	0.577017	1	0	0	1.65733e-05	5.52443e-06
unclassified__P2-11E(c)	0.787228	0.515114	0.583341	1	9.94398e-05	0.000209929	9.39154e-05	0.00014916
unclassified__pLW-97(o)	0.762144	0.528519	0.597203	1	1.65733e-05	4.97199e-05	3.8671e-05	2.20977e-05
auto67_4W	0.758459	0.530514	0.59814	1	0.000806567	0.00139768	0.00129272	0.00141426
Porphyromonadaceae	0.754386	0.532726	0.599186	1	2.76222e-05	5.52443e-06	2.20977e-05	2.76222e-05
unclassified__SM1D11(o)	0.746606	0.536975	0.599186	1	5.52443e-06	4.41955e-05	2.20977e-05	2.20977e-05
mitochondria	0.740741	0.540197	0.599186	1	3.31466e-05	2.20977e-05	4.41955e-05	1.10489e-05
unclassified__p04_C01(o)	0.740741	0.540197	0.599186	1	5.52443e-06	5.52443e-06	1.10489e-05	0
[Mogibacteriaceae]	0.738832	0.541249	0.599186	1	2.20977e-05	1.65733e-05	2.20977e-05	0
unclassified__KD8-87(o)	0.733723	0.544074	0.599186	1	0.000342515	0.000458528	0.000331466	0.00053587
Pelobacteraceae	0.733333	0.54429	0.599186	1	0	5.52443e-06	0	1.10489e-05
unclassified__AKAU3564(o)	0.733333	0.54429	0.599186	1	0	5.52443e-06	1.10489e-05	0
unclassified__Kiloniellales(o)	0.733333	0.54429	0.599186	1	1.10489e-05	0	0	5.52443e-06
unclassified__MBNT15(o)	0.733333	0.54429	0.599186	1	0	1.10489e-05	5.52443e-06	0
unclassified__OPB50(c)	0.733333	0.54429	0.599186	1	0	1.10489e-05	0	5.52443e-06
Ardenscatenaceae	0.724638	0.549129	0.603219	1	5.52443e-06	0	1.10489e-05	1.65733e-05
unclassified__d113(o)	0.716981	0.55342	0.606633	1	4.97199e-05	0	0	2.76222e-05
Polyangiaceae	0.688647	0.569545	0.617212	1	0.0009723	0.000508248	0.00118775	0.000911532
Verrucomicrobiaceae	0.685393	0.571422	0.617212	1	0.000187831	8.8391e-05	0.000193355	0.000154684
Procabacteriaceae	0.685072	0.571608	0.617212	1	1.65733e-05	4.41955e-05	1.65733e-05	2.76222e-05
unclassified__Anaerolineae(c)	0.676329	0.576677	0.617212	1	2.76222e-05	0	5.52443e-06	1.10489e-05
unclassified__[Saprospirales](o)	0.674048	0.578005	0.617212	1	0.000138111	0.000215453	0.000270697	0.000160209
Actinomycetaceae	0.666667	0.582321	0.617212	1	5.52443e-06	5.52443e-06	0	0
Armatimonadaceae	0.666667	0.582321	0.617212	1	5.52443e-06	0	5.52443e-06	0
Dermabacteraceae	0.666667	0.582321	0.617212	1	0	0	1.10489e-05	1.10489e-05
Symbiobacteriaceae	0.666667	0.582321	0.617212	1	0	5.52443e-06	0	5.52443e-06
Vibrionaceae	0.666667	0.582321	0.617212	1	5.52443e-06	0	5.52443e-06	0
unclassified__34P16(o)	0.666667	0.582321	0.617212	1	5.52443e-06	0	0	5.52443e-06
unclassified__Actinobacteria(c)	0.666667	0.582321	0.617212	1	0	0	5.52443e-06	5.52443e-06
unclassified__GN02(p)	0.666667	0.582321	0.617212	1	0	5.52443e-06	5.52443e-06	0
unclassified__MVP-21(p)	0.666667	0.582321	0.617212	1	5.52443e-06	0	5.52443e-06	0
unclassified__TSBW08(c)	0.666667	0.582321	0.617212	1	5.52443e-06	0	0	5.52443e-06
unclassified__YS2(o)	0.666667	0.582321	0.617212	1	5.52443e-06	0	5.52443e-06	0
unclassified__GKS2-174(c)	0.66075	0.5858	0.61962	1	3.31466e-05	5.52443e-06	2.20977e-05	3.31466e-05
unclassified__SM2F11(c)	0.621627	0.609223	0.643068	1	0.000187831	0.000104964	0.000232026	0.000132586
Bacteriovoracaceae	0.606457	0.618499	0.65152	1	6.62932e-05	3.31466e-05	0.000121538	5.52443e-05
Alteromonadaceae	0.591488	0.627758	0.659918	1	0.000314893	8.28665e-05	0.000281746	0.000259648
Brucellaceae	0.575758	0.637599	0.668892	1	1.65733e-05	5.52443e-06	5.52443e-06	0
unclassified__Pla4(c)	0.566802	0.643251	0.673445	1	7.18176e-05	2.20977e-05	3.8671e-05	4.41955e-05
unclassified__SBRH58(c)	0.544218	0.657664	0.686382	1	1.65733e-05	3.8671e-05	1.65733e-05	3.8671e-05
unclassified__Streptophyta(o)	0.543254	0.658285	0.686382	1	0.000303844	0.000187831	0.000370137	0.000701603
Rickettsiaceae	0.530013	0.666844	0.693897	1	3.31466e-05	2.76222e-05	5.52443e-05	5.52443e-05
unclassified__0319-6E2(c)	0.509972	0.679941	0.705789	1	6.62932e-05	4.41955e-05	9.39154e-05	5.52443e-05
A4b	0.508325	0.681024	0.705789	1	0.000845238	0.00129824	0.000718176	0.000817616
R4-41B	0.470085	0.706487	0.73011	1	5.52443e-06	1.10489e-05	5.52443e-06	1.65733e-05
unclassified__Proteobacteria(p)	0.46882	0.707339	0.73011	1	0.000143635	0.000143635	6.07688e-05	9.94398e-05
Flavobacteriaceae	0.452379	0.718463	0.740104	1	0.00261306	0.00123747	0.00265725	0.00176782
unclassified__B97(o)	0.444444	0.723866	0.744175	1	1.10489e-05	5.52443e-06	5.52443e-06	0
5B-12	0.424023	0.737866	0.75705	1	0.000254124	0.000292795	0.000182306	0.000359088
Phycisphaeraceae	0.39627	0.757093	0.775227	1	4.97199e-05	7.18176e-05	6.62932e-05	4.41955e-05
Cystobacteraceae	0.387664	0.763097	0.779818	1	0.000237551	0.000342515	0.000314893	0.000243075
unclassified__ZB2(c)	0.33694	0.798794	0.814675	1	0.000160209	0.000110489	0.000143635	0.000187831
unclassified__FBP(p)	0.321637	0.809636	0.824094	1	1.10489e-05	1.65733e-05	1.10489e-05	2.20977e-05
unclassified__PHOS-HD29(o)	0.306334	0.820493	0.833491	1	4.41955e-05	4.41955e-05	3.8671e-05	6.62932e-05
unclassified__MND1(o)	0.258525	0.854366	0.866186	1	0.0043643	0.00561283	0.00636415	0.00622604
Parachlamydiaceae	0.232068	0.872952	0.883283	1	2.20977e-05	1.65733e-05	1.65733e-05	2.76222e-05
Peptostreptococcaceae	0.226876	0.876574	0.885202	1	8.28665e-05	6.62932e-05	7.18176e-05	5.52443e-05
unclassified__Gitt-GS-136(c)	0.218148	0.882641	0.889577	1	0.000270697	0.000243075	0.000160209	0.000276222
Actinosynnemataceae	0.190476	0.901635	0.906939	1	1.10489e-05	2.20977e-05	1.65733e-05	1.65733e-05
unclassified__VC2_1_Bac22(c)	0.18018	0.908586	0.912142	1	2.20977e-05	2.20977e-05	3.31466e-05	3.31466e-05
Coriobacteriaceae	0	1	1	1	5.52443e-06	5.52443e-06	5.52443e-06	5.52443e-06
Erysipelotrichaceae	0	1	1	1	5.52443e-06	5.52443e-06	5.52443e-06	5.52443e-06

## Sheet: genus
	OTU	Test-Statistic	P	FDR_P	Bonferroni_P	jiangxiR_mean	yuanjiangR_mean	xianningR_mean	sichuanR_mean
	Geobacter	74.5653	4.93395e-11	3.739e-08	4.25307e-08	5.52443e-06	0.00019888	0.000950203	0.000116013
	unclassified__Koribacteraceae(f)	67.7418	1.18203e-10	3.739e-08	1.01891e-07	0.000513772	0.0434828	0.0210591	0.0171755
	Caulobacter	67.0269	1.30128e-10	3.739e-08	1.1217e-07	3.8671e-05	4.41955e-05	0.000464053	6.62932e-05
	unclassified__Micromonosporaceae(f)	47.1051	2.99078e-09	6.44513e-07	2.57805e-06	4.41955e-05	7.73421e-05	0.00483388	5.52443e-05
	Kaistobacter	41.4405	9.03568e-09	1.55775e-06	7.78875e-06	0.00295005	0.00643044	0.0169324	0.00417647
	Enterococcus	37.0886	2.31537e-08	3.32641e-06	1.99584e-05	0.177047	0.0560288	0.00299977	0.0692819
	unclassified__SJA-4(c)	31.5521	8.85171e-08	1.09002e-05	7.63017e-05	3.8671e-05	0.000497199	0.000309368	0.000646359
	Aquicella	29.4754	1.53922e-07	1.65851e-05	0.000132681	0.000138111	0.00160209	0.0009723	0.000856287
	Other	27.6187	2.59395e-07	2.42532e-05	0.000223599	0.192742	0.302242	0.331234	0.2781
	Burkholderia	27.3381	2.8136e-07	2.42532e-05	0.000242532	3.8671e-05	0.000381186	0.00444717	0.000712652
	Paenibacillus	26.957	3.14542e-07	2.46487e-05	0.000271135	0.00631443	0.001696	0.00286718	0.0021932
	Candidatus Koribacter	26.5462	3.55199e-07	2.55152e-05	0.000306182	0.000447479	0.0286387	0.0131316	0.012557
	Anaeromyxobacter	26.1683	3.97753e-07	2.63741e-05	0.000342864	1.65733e-05	0.000336991	0.000624261	2.76222e-05
	unclassified__S47(f)	25.0485	5.60471e-07	3.4509e-05	0.000483126	1.10489e-05	1.10489e-05	2.76222e-05	0.000193355
	unclassified__Coxiellaceae(f)	23.915	8.02979e-07	4.61445e-05	0.000692168	0.000143635	0.0019888	0.00116566	0.00111041
	Edaphobacter	22.8471	1.14055e-06	6.14473e-05	0.000983157	0	0.000232026	6.62932e-05	0.000325942
	Niastella	22.3615	1.34346e-06	6.81211e-05	0.00115806	3.31466e-05	0.000287271	0.000381186	0.00014916
	Streptococcus	22.0119	1.51409e-06	7.2508e-05	0.00130514	0.00206061	0.000651883	0.00427591	0.000629786
	Actinoplanes	21.8519	1.60002e-06	7.25902e-05	0.00137921	5.52443e-06	0	8.8391e-05	5.52443e-06
	unclassified__Frankiaceae(f)	20.634	2.46054e-06	0.000106049	0.00212098	5.52443e-06	0.000320417	0.0011988	0.000127062
	unclassified__Gemmatimonadetes(c)	19.9746	3.1309e-06	0.000128516	0.00269884	0.00210481	0.0133194	0.00519849	0.00301082
	Rhodococcus	19.1371	4.28841e-06	0.000168028	0.00369661	1.10489e-05	0	0.000138111	2.20977e-05
	Phenylobacterium	18.9994	4.52048e-06	0.00016942	0.00389665	0.000276222	0.00281194	0.00213243	0.00135901
	unclassified__Chlamydiia(c)	18.744	4.98817e-06	0.000175323	0.0042998	2.20977e-05	4.41955e-05	3.31466e-05	0.000209929
	Lactococcus	18.6945	5.08477e-06	0.000175323	0.00438307	0.171981	0.0494658	0.0751544	0.0590507
	Rhodoplanes	17.8899	6.98293e-06	0.000231511	0.00601928	0.00201642	0.0154408	0.00746904	0.0141149
	unclassified__JG30-KF-AS9(o)	17.6269	7.76283e-06	0.0002451	0.00669156	2.76222e-05	0.00355774	0.00267935	0.00107174
	unclassified__Alcaligenaceae(f)	17.4327	8.40032e-06	0.0002451	0.00724108	6.62932e-05	4.97199e-05	0.000187831	0.00109384
	unclassified__Ellin6513(o)	17.4105	8.47685e-06	0.0002451	0.00730705	0.00141426	0.032329	0.0133084	0.024755
	unclassified__Gemm-1(c)	17.3952	8.53015e-06	0.0002451	0.00735299	0.00327599	0.022954	0.0104301	0.0142088
	unclassified__Conexibacteraceae(f)	17.2335	9.11473e-06	0.000253448	0.0078569	1.10489e-05	0.000104964	0.000336991	6.07688e-05
	Bacillus	16.6663	1.15408e-05	0.00031088	0.00994816	0.287679	0.0977383	0.136199	0.116809
	Candidatus Solibacter	16.4313	1.27473e-05	0.000332975	0.0109882	0.000342515	0.0137116	0.0155623	0.00635862
	unclassified__Xanthomonadaceae(f)	15.8941	1.60611e-05	0.000407197	0.0138447	0.000243075	0.00253572	0.00315998	0.00186173
	unclassified__Acetobacteraceae(f)	14.8112	2.60221e-05	0.000640888	0.0224311	7.18176e-05	0.00692764	0.00430906	0.00519297
	unclassified__Rhodospirillaceae(f)	14.2226	3.4166e-05	0.000818085	0.0294511	0.00298872	0.0271581	0.0309755	0.0233684
	unclassified__Myxococcaceae(f)	13.989	3.81435e-05	0.00088864	0.0328797	0.000110489	0.00114908	0.00112698	0.000414333
	unclassified__MND4(f)	13.3318	5.23432e-05	0.00118736	0.0451198	9.94398e-05	0.00280089	0.00014916	0.000519297
	unclassified__UD5(f)	12.7649	6.93383e-05	0.00153256	0.0597697	3.31466e-05	5.52443e-06	0.000160209	2.20977e-05
	Pedosphaera	12.5533	7.71661e-05	0.00163924	0.0665172	0	0.000171257	0.000359088	6.62932e-05
	unclassified__125ds10(f)	12.533	7.79686e-05	0.00163924	0.067209	5.52443e-06	0	1.10489e-05	0.000121538
	unclassified__A31(o)	12.1602	9.44196e-05	0.00193785	0.0813897	0	2.76222e-05	0.000193355	0
	Pedobacter	11.9189	0.000107087	0.00214672	0.0923088	1.65733e-05	7.73421e-05	0.000756848	0.000165733
	Fusobacterium	11.4169	0.000139869	0.00274016	0.120567	0.000237551	6.62932e-05	0.000127062	6.07688e-05
	unclassified__Gaiellaceae(f)	11.1785	0.000159176	0.00304911	0.13721	0.00222082	0.0090656	0.0166727	0.0106401
	unclassified__Methylocystaceae(f)	10.8164	0.000194351	0.00364197	0.167531	1.65733e-05	0.00172362	0.000336991	0.000740274
	unclassified__Alphaproteobacteria(c)	10.6202	0.000216904	0.00397812	0.186971	4.97199e-05	0.000569017	0.000519297	0.000789994
	unclassified__Chlamydiales(o)	10.5806	0.000221795	0.00398307	0.191187	2.20977e-05	0.000469577	0.00014916	0.000325942
	unclassified__Solibacterales(o)	10.5271	0.000228602	0.00402153	0.197055	0.000911532	0.00481178	0.00494989	0.00329809
	unclassified__Ellin329(o)	10.4344	0.000240954	0.00415404	0.207702	0.000480626	0.0134465	0.00802148	0.0124189
	Geobacillus	10.2461	0.000268326	0.00453524	0.231297	0.000767896	0.000215453	0.000331466	0.000303844
	unclassified__RB40(f)	10.1007	0.000291822	0.00480602	0.251551	0.000767896	0.00179544	0.00108831	0.00618184
	Candidatus Rhabdochlamydia	10.0629	0.00029829	0.00480602	0.257126	1.10489e-05	0.000497199	9.94398e-05	0.000408808
	unclassified__Gaiellales(o)	10.0183	0.000306122	0.00480602	0.263877	5.52443e-05	0.000303844	0.000712652	0.000204404
	unclassified__C20(o)	10	0.000309405	0.00480602	0.266708	0	4.97199e-05	0	5.52443e-06
	unclassified__EC1113(c)	9.98445	0.000312224	0.00480602	0.269137	1.10489e-05	0.000292795	0.000110489	0.000292795
	unclassified__Legionellales(o)	9.74799	0.000358738	0.00542513	0.309232	3.31466e-05	0.000259648	0.00014916	0.000259648
	unclassified__Thermogemmatisporaceae(f)	9.60257	0.000391093	0.00581245	0.337122	0.000359088	0.00266278	0.00246942	0.000812092
	unclassified__Patulibacteraceae(f)	9.55853	0.000401513	0.00586618	0.346104	8.28665e-05	0.00019888	0.000607688	0.000232026
	unclassified__Stramenopiles(o)	9.44556	0.000429667	0.00617288	0.370373	4.97199e-05	0.000425381	0.000314893	0.000138111
	Roseomonas	9.40171	0.000441172	0.00623427	0.380291	1.10489e-05	0	7.18176e-05	5.52443e-06
	unclassified__FCPU426(p)	9.08682	0.00053445	0.00743057	0.460696	1.65733e-05	0.00123747	0.000408808	0.000287271
	Chitinophaga	9.00794	0.000561075	0.00759413	0.483646	0	2.20977e-05	0.000110489	5.52443e-05
	Desulfobacca	9	0.000563833	0.00759413	0.486024	0	4.97199e-05	0	0
	unclassified__SC3(c)	8.94791	0.000582311	0.00772233	0.501952	6.62932e-05	0.000624261	0.000414333	0.000364613
	unclassified__Ellin515(f)	8.9202	0.000592409	0.00773722	0.510656	0.000215453	0.00294452	0.00307711	0.00165181
	unclassified__Ellin6067(o)	8.74716	0.000660001	0.00849135	0.568921	0.00217663	0.00256886	0.00518744	0.00166838
	Nevskia	8.68687	0.000685502	0.00868975	0.590903	1.10489e-05	0.000243075	9.94398e-05	4.41955e-05
	unclassified__Ellin5290(o)	8.51254	0.000765532	0.0095636	0.659888	0.00127614	0.00594982	0.00519849	0.00262963
	Mycobacterium	8.3803	0.000833079	0.0102495	0.718114	0.000226502	0.000320417	0.00116013	0.000767896
	Terriglobus	8.35963	0.000844218	0.0102495	0.727716	0	0	0.000243075	5.52443e-06
	unclassified__TM1(c)	8.28842	0.000883852	0.0105817	0.76188	0.000370137	0.00330914	0.00058559	0.0024418
	unclassified__SC-I-84(o)	8.13223	0.000978145	0.0115501	0.843161	0.000955727	0.00794414	0.0051543	0.00415437
	unclassified__Sphingobacteriaceae(f)	7.85054	0.00117736	0.0135985	1	9.94398e-05	0.00102754	0.00468472	0.0011988
	Labrys	7.84314	0.00118316	0.0135985	1	0	2.20977e-05	8.8391e-05	6.62932e-05
	unclassified__Actinomycetales(o)	7.80754	0.00121151	0.0137411	1	6.62932e-05	0.00128167	0.000563492	0.000999923
	unclassified__Isosphaeraceae(f)	7.73876	0.00126841	0.0141996	1	7.18176e-05	0.000502724	0.000502724	0.000187831
	43584	7.66467	0.00133301	0.0147315	1	0	0	0.000176782	0
	Dokdonella	7.64519	0.00135059	0.0147368	1	4.97199e-05	0.000425381	0.00048615	0.000453004
	Thermomonas	7.36664	0.00163184	0.0175299	1	4.97199e-05	0.000182306	0.000524821	0.000480626
	unclassified__SHA-20(o)	7.35294	0.00164724	0.0175299	1	0	2.76222e-05	0	0
	unclassified__Acidobacteriaceae(f)	7.1506	0.0018943	0.0199132	1	1.65733e-05	0.0019225	0.00317655	0.00213243
	unclassified__Solibacteraceae(f)	7.08699	0.00198014	0.0205648	1	5.52443e-06	0.00102754	0.000845238	0.000281746
	Streptomyces	7.03571	0.00205245	0.0210621	1	4.97199e-05	0.000303844	0.000773421	0.000353564
	unclassified__Ktedonobacteria(c)	6.96893	0.00215101	0.0218138	1	0	0.00325942	0.000607688	0.00150817
	unclassified__[Pedosphaeraceae](f)	6.89997	0.00225824	0.022635	1	2.20977e-05	0.000254124	1.10489e-05	9.39154e-05
	Mucilaginibacter	6.70498	0.00259452	0.0255262	1	1.10489e-05	7.18176e-05	0.000447479	5.52443e-05
	Phycicoccus	6.69886	0.00260593	0.0255262	1	5.52443e-06	6.62932e-05	0.000342515	2.20977e-05
	unclassified__WCHB1-50(o)	6.65837	0.00268279	0.0259839	1	1.10489e-05	5.52443e-06	9.94398e-05	1.10489e-05
	Smaragdicoccus	6.63646	0.00272542	0.0261035	1	0	8.28665e-05	0.000917056	0.000138111
	unclassified__ML635J-21(c)	6.57778	0.00284329	0.0269331	1	3.8671e-05	3.31466e-05	5.52443e-05	0.000430906
	unclassified__Enterococcaceae(f)	6.55927	0.00288163	0.0269996	1	0.000629786	0.000209929	0.000160209	0.000287271
	Bradyrhizobium	6.42368	0.0031803	0.0294776	1	7.73421e-05	0.00165733	0.00412675	0.00105517
	Oryzihumus	6.12296	0.00397125	0.0364172	1	0	2.20977e-05	0.000138111	0
	unclassified__JG37-AG-4(c)	6.05095	0.00419111	0.0378169	1	0.000596639	0.000828665	0.000110489	7.73421e-05
	Mesorhizobium	6.04444	0.00421162	0.0378169	1	0.000143635	0.000894958	0.000850763	0.00058559
	unclassified__FFCH4570(f)	6.02484	0.00427409	0.0379821	1	5.52443e-06	2.20977e-05	0.00019888	5.52443e-06
	unclassified__TM7-1(c)	5.9951	0.00437084	0.0384455	1	0.000414333	0.00249704	0.00290585	0.00288928
	unclassified__Lactobacillales(o)	5.80952	0.0050313	0.0438079	1	5.52443e-05	0	5.52443e-06	1.65733e-05
	unclassified__[Leptospirillaceae](f)	5.72271	0.00537715	0.0460047	1	0	0	3.8671e-05	9.39154e-05
	unclassified__JH-WHS47(o)	5.71952	0.00539034	0.0460047	1	0	0.000453004	0.000110489	0
	Vagococcus	5.68966	0.00551563	0.0466125	1	3.31466e-05	0	0	5.52443e-06
	Luteibacter	5.67151	0.0055933	0.04681	1	0	0	0.000552443	0
	Variovorax	5.58144	0.00599691	0.0497051	1	2.76222e-05	2.20977e-05	0.000850763	4.41955e-05
	unclassified__C0119(c)	5.5536	0.00612808	0.0503086	1	0.000209929	0.00120985	0.00114356	0.0002486
	unclassified__Gemmataceae(f)	5.5181	0.00629984	0.0509614	1	0.000237551	0.000983349	0.000839714	0.000861812
	unclassified__Fusobacteriaceae(f)	5.51282	0.00632583	0.0509614	1	5.52443e-06	0	2.20977e-05	0
	unclassified__Chlorobi(p)	5.43877	0.00670307	0.0535004	1	0.000121538	0.00078447	0.000303844	0.000557968
	Sphingomonas	5.41978	0.0068037	0.0537037	1	0.000408808	0.00107726	0.00343067	0.00188383
	unclassified__Chthonomonadaceae(f)	5.40268	0.00689576	0.0537037	1	0	3.31466e-05	8.28665e-05	2.20977e-05
	Nostocoida	5.39906	0.00691544	0.0537037	1	5.52443e-06	0.000138111	2.20977e-05	6.62932e-05
	unclassified__WPS-2(p)	5.37655	0.00703906	0.0539986	1	3.31466e-05	0.00594429	0.00129824	0.00159104
	Bdellovibrio	5.36943	0.0070787	0.0539986	1	0.000331466	0.000801043	0.00150265	0.000673981
	unclassified__Clostridiaceae(f)	5.33529	0.00727207	0.0548149	1	5.52443e-06	0.00019888	0	0
	Flavisolibacter	5.32821	0.00731289	0.0548149	1	0.000475101	0.000370137	0.000894958	4.41955e-05
	unclassified__WD2101(o)	5.28458	0.00756998	0.0562528	1	0.000176782	0.000574541	0.000607688	0.000353564
	Cellulomonas	5.26797	0.00767051	0.0565126	1	2.20977e-05	5.52443e-06	0.000375662	6.07688e-05
	Sanguibacter	5.25641	0.00774128	0.0565507	1	5.52443e-06	0	3.8671e-05	5.52443e-06
	unclassified__B12-WMSP1(o)	5.20833	0.00804344	0.0580766	1	1.10489e-05	1.10489e-05	0.000176782	6.62932e-05
	Fimbriimonas	5.20189	0.0080849	0.0580766	1	3.31466e-05	0.000287271	0.000232026	0.000143635
	Sediminibacterium	5.18519	0.0081935	0.0582922	1	4.41955e-05	6.62932e-05	0.000287271	2.20977e-05
	Afipia	5.17257	0.00827657	0.0582922	1	1.65733e-05	0.000116013	0.000138111	0.000110489
	Leuconostoc	5.16636	0.00831779	0.0582922	1	0.00168495	0.000430906	0.000944678	0.000359088
	unclassified__Ktedonobacteraceae(f)	5.14408	0.00846756	0.0588632	1	0	0.00014916	0.000292795	6.07688e-05
	unclassified__Gemmatimonadales(o)	5.12001	0.0086327	0.0591841	1	7.73421e-05	3.8671e-05	0.000397759	5.52443e-06
	Cohnella	5.11737	0.00865103	0.0591841	1	1.65733e-05	0	7.73421e-05	2.76222e-05
	Opitutus	5.10232	0.00875635	0.0592983	1	0.0002486	0.000414333	0.000939154	0.000243075
	unclassified__Solirubrobacterales(o)	5.08931	0.00884849	0.0592983	1	0.000723701	0.000673981	0.00281194	0.00117118
	unclassified__Syntrophobacteraceae(f)	5.08571	0.00887411	0.0592983	1	0.00207719	0.0112257	0.00633653	0.00833085
	Escherichia	5	0.00951034	0.0630609	1	0	0	1.65733e-05	0
	Arenimonas	4.97563	0.0097002	0.0638288	1	3.31466e-05	4.97199e-05	0.000602163	4.97199e-05
	Ellin506	4.94987	0.00990538	0.0646852	1	0	6.62932e-05	4.41955e-05	5.52443e-06
	unclassified__Elusimicrobiales(o)	4.93609	0.0100172	0.0648616	1	7.73421e-05	0.000801043	0.000298319	0.000276222
	unclassified__Solirubrobacteraceae(f)	4.92806	0.0100829	0.0648616	1	0.000464053	3.8671e-05	0.000867336	0.000171257
	Crenothrix	4.89071	0.0103949	0.0662727	1	5.52443e-06	4.41955e-05	0	0
	unclassified__GAL15(p)	4.88354	0.010456	0.0662727	1	0.000475101	2.20977e-05	0.000160209	2.20977e-05
	unclassified__OM60(f)	4.83856	0.0108484	0.0678827	1	5.52443e-06	5.52443e-06	1.65733e-05	0.000110489
	Methylobacterium	4.83641	0.0108675	0.0678827	1	0.000116013	0.000110489	0.000381186	2.76222e-05
	unclassified__Acidimicrobiales(o)	4.81602	0.011051	0.0685322	1	0.0011988	0.00304396	0.00240313	0.00259648
	Cupriavidus	4.74078	0.0117579	0.072395	1	4.97199e-05	0.000276222	0.00167943	0.0002486
	unclassified__Methylophilaceae(f)	4.60913	0.0131166	0.0799367	1	5.52443e-05	0.000226502	4.97199e-05	0.000165733
	unclassified__Bacillaceae(f)	4.60443	0.0131682	0.0799367	1	0.00019888	5.52443e-05	0.0009723	4.97199e-05
	Terribacillus	4.56427	0.013618	0.0815313	1	1.10489e-05	7.18176e-05	0	1.10489e-05
	unclassified__Acidobacteria-5(c)	4.56409	0.0136201	0.0815313	1	0.000403284	0.00163523	0.00156894	0.00455766
	Devosia	4.55293	0.0137481	0.0817298	1	0.00014916	0.000281746	0.000950203	0.000629786
	unclassified__Aurantimonadaceae(f)	4.53216	0.0139897	0.0820351	1	1.10489e-05	0	4.41955e-05	5.52443e-06
	unclassified__Gracilibacteraceae(f)	4.53216	0.0139897	0.0820351	1	0	5.52443e-06	4.41955e-05	1.10489e-05
	unclassified__wb1_H11(o)	4.47191	0.0147176	0.0857199	1	2.20977e-05	0.000116013	1.10489e-05	0.00163523
	DA101	4.40001	0.0156405	0.0901615	1	0.000187831	0.000756848	0.00183964	0.00167943
	Actinoallomurus	4.39521	0.0157045	0.0901615	1	5.52443e-06	3.8671e-05	0.000850763	4.97199e-05
	unclassified__AKIW659(f)	4.38462	0.0158463	0.0901615	1	0	3.8671e-05	3.31466e-05	0
	Alkaliphilus	4.37413	0.0159882	0.0901615	1	0.0149602	0.00329809	0.00908769	0.00295005
	unclassified__MIZ46(o)	4.37303	0.0160031	0.0901615	1	0.000265173	0.000651883	0.00108279	0.000392235
	Paralcaligenes	4.35484	0.0162527	0.0907373	1	0	0	4.97199e-05	0
	unclassified__Nakamurellaceae(f)	4.35028	0.0163159	0.0907373	1	1.10489e-05	5.52443e-06	6.62932e-05	1.65733e-05
	unclassified__RB25(c)	4.3275	0.0166358	0.0918752	1	4.97199e-05	0.000497199	0.00014916	0.00207166
	Janthinobacterium	4.31375	0.0168322	0.0918752	1	6.07688e-05	0.000226502	0.00130929	0.000143635
	FFCH10602	4.31034	0.0168812	0.0918752	1	0	0	2.76222e-05	0
	Clostridium	4.30515	0.0169563	0.0918752	1	0.00128167	0.000745799	0.00286166	0.000580066
	unclassified__ABS-6(c)	4.29847	0.0170534	0.0918752	1	0.000878385	0.00203299	0.00153027	0.000441955
	Planctomyces	4.28105	0.0173096	0.0926761	1	0	2.76222e-05	3.8671e-05	5.52443e-06
	unclassified__Oxalobacteraceae(f)	4.26826	0.0175002	0.0931183	1	4.41955e-05	0.000127062	0.000519297	6.07688e-05
	Telmatospirillum	4.25839	0.0176489	0.0933315	1	5.52443e-06	1.10489e-05	0.000116013	1.65733e-05
	Dechloromonas	4.25101	0.0177611	0.0933315	1	5.52443e-06	4.41955e-05	7.73421e-05	0.00019888
	unclassified__Rickettsiales(o)	4.23408	0.0180211	0.0933315	1	0.000104964	0.000403284	0.000419857	0.000325942
	Brochothrix	4.23303	0.0180374	0.0933315	1	2.20977e-05	3.8671e-05	1.10489e-05	0.000453004
	unclassified__SJA-28(c)	4.23018	0.0180816	0.0933315	1	1.10489e-05	3.8671e-05	3.8671e-05	0.000265173
	unclassified__BPC015(o)	4.19372	0.0186581	0.0953656	1	1.10489e-05	5.52443e-06	0	0.000259648
	Desulfosporosinus	4.19131	0.018697	0.0953656	1	0	2.76222e-05	0.000281746	1.65733e-05
	unclassified__CPla-3(o)	4.1784	0.0189063	0.0954939	1	0	6.07688e-05	6.62932e-05	3.8671e-05
	unclassified__GCA004(o)	4.17266	0.0190002	0.0954939	1	0	8.28665e-05	6.62932e-05	5.52443e-06
	unclassified__32-20(o)	4.16936	0.0190545	0.0954939	1	8.8391e-05	0.000353564	0.000828665	0.000861812
	Carnobacterium	4.14192	0.0195119	0.0972209	1	0.0120709	0.00311578	0.00460185	0.00312683
	unclassified__LD1-PA13(o)	4.115	0.0199723	0.0989432	1	1.65733e-05	0.000104964	3.31466e-05	0.000392235
	Mycoplana	4.08676	0.0204681	0.100776	1	1.10489e-05	0	8.8391e-05	6.62932e-05
	unclassified__CV106(f)	4.08071	0.020576	0.100776	1	0	5.52443e-06	0	0.000453004
	unclassified__NB1-j(o)	4.04503	0.0212254	0.102365	1	6.62932e-05	0.00105517	0.000127062	0.000812092
	unclassified__Sva0725(o)	4.04211	0.0212796	0.102365	1	0.000751323	0.000265173	0.000364613	0.00214348
	Rhizobium	4.01813	0.0217298	0.102365	1	3.8671e-05	7.73421e-05	0.000458528	0.000116013
	Saprospira	4	0.022077	0.102365	1	2.20977e-05	0	0	0
	unclassified__NKB19(p)	4	0.022077	0.102365	1	0	0	0	2.20977e-05
	unclassified__SJA-15(o)	4	0.022077	0.102365	1	0	4.41955e-05	0	0
	unclassified__Syntrophorhabdaceae(f)	4	0.022077	0.102365	1	0	2.20977e-05	0	0
	unclassified__VHS-B5-50(c)	4	0.022077	0.102365	1	0	4.41955e-05	0	0
	unclassified__Veillonellaceae(f)	4	0.022077	0.102365	1	0	0	2.20977e-05	0
	Rhodanobacter	3.99943	0.022088	0.102365	1	7.73421e-05	0.000292795	0.00130377	0.00912084
	unclassified__BPC076(o)	3.9881	0.0223083	0.102677	1	0	5.52443e-05	2.20977e-05	0
	Cytophaga	3.98374	0.0223936	0.102677	1	5.52443e-06	0.000171257	0.000303844	4.97199e-05
	Dyella	3.95954	0.022874	0.104248	1	0	3.31466e-05	7.73421e-05	4.97199e-05
	unclassified__EB1017(f)	3.95437	0.022978	0.104248	1	0.00063531	0.00128167	0.00197775	0.00162971
	Thiobacillus	3.90625	0.0239718	0.107668	1	0	0.000110489	0	0
	Sphingopyxis	3.90578	0.0239817	0.107668	1	2.20977e-05	1.65733e-05	0.000276222	5.52443e-05
	Roseateles	3.85965	0.024979	0.111564	1	0	5.52443e-06	5.52443e-05	5.52443e-06
	unclassified__Caulobacteraceae(f)	3.83927	0.0254338	0.112697	1	0.000127062	0.00068503	0.00158551	0.00053587
	unclassified__Chlorophyta(o)	3.8366	0.025494	0.112697	1	5.52443e-06	1.65733e-05	8.8391e-05	6.07688e-05
	Coprococcus	3.82763	0.0256977	0.113017	1	5.52443e-06	1.10489e-05	0.000116013	0
	unclassified__Actinospicaceae(f)	3.81231	0.0260493	0.113982	1	0	0.000209929	0.000546919	0.000359088
	unclassified__CL500-15(o)	3.77082	0.0270287	0.117525	1	0.000254124	0.000375662	0.000292795	0.00159104
	unclassified__agg27(o)	3.75797	0.0273402	0.117525	1	0.000259648	0.000138111	6.07688e-05	0.00170705
	Sterolibacterium	3.75	0.0275352	0.117525	1	0	0	6.62932e-05	0
	Acidocella	3.75	0.0275352	0.117525	1	0	0	0	3.31466e-05
	unclassified__Acidobacteriales(o)	3.7451	0.0276559	0.117525	1	0	6.62932e-05	2.20977e-05	0.000342515
	unclassified__FAC88(o)	3.74416	0.0276792	0.117525	1	6.07688e-05	0.00118223	0.000850763	0.00150817
	unclassified__AD3(p)	3.73874	0.0278134	0.117525	1	1.10489e-05	5.52443e-06	3.31466e-05	0
	unclassified__S035(c)	3.70784	0.0285928	0.120229	1	0.00014916	0.000690554	0.000254124	0.00105517
	Alicyclobacillus	3.6702	0.0295741	0.123386	1	1.10489e-05	8.8391e-05	0.000232026	9.39154e-05
	unclassified__N1423WL(o)	3.66592	0.0296882	0.123386	1	0.000602163	0.00141978	0.00111594	0.000325942
	unclassified__AKIW874(f)	3.65878	0.0298792	0.123386	1	6.62932e-05	0	1.10489e-05	5.52443e-06
	Cryocola	3.65664	0.0299367	0.123386	1	5.52443e-06	2.76222e-05	0.000193355	6.62932e-05
	Novosphingobium	3.6521	0.0300591	0.123386	1	0.000265173	0.000701603	0.000154684	0.00141978
	Kribbella	3.62007	0.0309386	0.125834	1	3.31466e-05	2.20977e-05	9.39154e-05	3.8671e-05
	Asticcacaulis	3.61974	0.0309477	0.125834	1	1.10489e-05	8.28665e-05	0.00019888	8.28665e-05
	unclassified__Holophagaceae(f)	3.59407	0.031673	0.128179	1	0	0.000569017	0.00114356	0.000325942
	unclassified__Acidobacteria(p)	3.5842	0.0319568	0.128723	1	0.000154684	0.00195013	0.000845238	0.00719281
	unclassified__DH61(o)	3.57806	0.0321347	0.128829	1	8.8391e-05	0.000143635	0.000226502	6.62932e-05
	unclassified__[Entotheonellaceae](f)	3.57301	0.032282	0.128829	1	7.18176e-05	0	4.97199e-05	0.000359088
	Geodermatophilus	3.55081	0.0329376	0.13084	1	4.41955e-05	0.000795519	3.8671e-05	0.000546919
	unclassified__PRR-10(f)	3.52513	0.0337139	0.133248	1	0.00136454	0.00499961	0.002486	0.0119991
	Spirochaeta	3.5206	0.033853	0.133248	1	0	1.65733e-05	7.18176e-05	2.20977e-05
	Dactylosporangium	3.50427	0.0343592	0.134626	1	0	5.52443e-06	4.41955e-05	5.52443e-06
	unclassified__[11-24](o)	3.47897	0.03516	0.13714	1	9.39154e-05	0.000220977	0.000265173	0.00121538
	Terracoccus	3.44895	0.0361368	0.140315	1	5.52443e-06	4.41955e-05	0.000209929	3.31466e-05
	unclassified__Pla3(c)	3.41842	0.03716	0.143641	1	3.8671e-05	0	5.52443e-06	0.000359088
	Fluviicola	3.39529	0.0379564	0.146064	1	2.76222e-05	0	0.000116013	1.10489e-05
	unclassified__Hyphomonadaceae(f)	3.37799	0.0385642	0.147035	1	0.000127062	0.000364613	0.000204404	0.000723701
	unclassified__5bav_B12(c)	3.375	0.0386702	0.147035	1	0	0	0	9.94398e-05
	unclassified__Micrococcaceae(f)	3.37359	0.0387204	0.147035	1	2.76222e-05	0	7.18176e-05	5.52443e-06
	unclassified__Intrasporangiaceae(f)	3.35294	0.0394628	0.149197	1	0	0	0.000314893	0
	unclassified__CCU21(o)	3.34205	0.0398607	0.149297	1	0.00113251	0.000817616	0.000613212	0.00401074
	Cryptosporangium	3.33333	0.0401822	0.149297	1	5.52443e-06	0	2.76222e-05	0
	Fulvimonas	3.33333	0.0401822	0.149297	1	0	5.52443e-06	2.76222e-05	0
	Pimelobacter	3.33333	0.0401822	0.149297	1	5.52443e-06	5.52443e-06	5.52443e-06	4.97199e-05
	unclassified__Ellin6529(c)	3.32689	0.0404218	0.149543	1	0.000591114	0.00334228	0.00209929	0.00355774
	Georgfuchsia	3.30022	0.0414294	0.152616	1	0	5.52443e-06	6.07688e-05	1.65733e-05
	unclassified__Sediment-1(o)	3.29118	0.041777	0.153242	1	0.000723701	0.00452451	0.00231474	0.00443612
	unclassified__OM190(c)	3.282	0.0421335	0.153895	1	2.20977e-05	1.10489e-05	1.65733e-05	0.000243075
	unclassified__iii1-15(o)	3.27658	0.0423455	0.154016	1	0.0104578	0.0247826	0.0118996	0.0488194
	unclassified__JTB36(f)	3.24027	0.0437957	0.15843	1	1.10489e-05	0.000165733	4.41955e-05	0.000116013
	unclassified__Ellin7246(o)	3.23362	0.0440671	0.15843	1	0	2.76222e-05	5.52443e-05	1.10489e-05
	unclassified__Pseudonocardiaceae(f)	3.23256	0.0441106	0.15843	1	5.52443e-06	5.52443e-05	0	0.000121538
	Spirosoma	3.20513	0.0452506	0.161851	1	5.52443e-06	5.52443e-06	3.31466e-05	5.52443e-06
	unclassified__OPB54(o)	3.18841	0.0459612	0.161987	1	0	5.52443e-06	3.31466e-05	5.52443e-06
	unclassified__Rhizobiales(o)	3.18243	0.0462182	0.161987	1	0.000209929	0.000679505	0.000613212	0.000607688
	unclassified__Cytophagales(o)	3.18182	0.0462445	0.161987	1	0	0	3.8671e-05	0
	unclassified__E29(o)	3.18182	0.0462445	0.161987	1	0	0	3.8671e-05	0
	unclassified__Myxococcales(o)	3.17964	0.0463386	0.161987	1	0.00327047	0.00582828	0.00862917	0.00478416
	unclassified__B07_WMSP1(o)	3.17383	0.0465906	0.161987	1	0.00019888	0.000447479	0.000673981	0.00043643
	unclassified__S1198(o)	3.17352	0.0466041	0.161987	1	0	3.8671e-05	0	2.20977e-05
	unclassified__MSB-5A5(c)	3.16605	0.0469303	0.162466	1	2.20977e-05	3.31466e-05	1.10489e-05	0.000182306
	Pseudomonas	3.15586	0.047379	0.163363	1	0.00373452	0.00157999	0.00268488	0.00276774
	unclassified__MVS-65(f)	3.13763	0.0481939	0.16551	1	0	0.000138111	0.000104964	4.97199e-05
	unclassified__Nocardioidaceae(f)	3.13281	0.048412	0.1656	1	0.000187831	0.000110489	0.000237551	0.000519297
	unclassified__JG30-KF-CM45(o)	3.1251	0.0487627	0.16614	1	0.000226502	7.73421e-05	0.000397759	0.00014916
	unclassified__Ellin6537(o)	3.1173	0.0491206	0.166221	1	1.10489e-05	0.000287271	0.000458528	0.000110489
	unclassified__Gemmatimonadetes(p)	3.10989	0.0494633	0.166221	1	1.65733e-05	0	0	0.000165733
	Ramlibacter	3.10861	0.0495225	0.166221	1	3.31466e-05	6.07688e-05	0.000127062	1.10489e-05
	unclassified__HTCC2089(f)	3.10426	0.0497254	0.166221	1	4.97199e-05	0.000602163	0.000287271	0.000392235
	Myxococcus	3.10372	0.0497506	0.166221	1	5.52443e-06	0.000160209	9.39154e-05	2.20977e-05
	Sporocytophaga	3.08881	0.0504521	0.167914	1	7.18176e-05	0.000154684	0.0002486	0.00014916
	Sphingobium	3.08367	0.0506963	0.168078	1	3.8671e-05	2.20977e-05	6.62932e-05	0.000154684
	unclassified__Ruminococcaceae(f)	3.04878	0.0523889	0.173024	1	2.76222e-05	0	0	0
	Lysinibacillus	3.01802	0.053932	0.174934	1	0	0	2.76222e-05	1.10489e-05
	unclassified__Anaerolinaceae(f)	3.01802	0.053932	0.174934	1	0	2.76222e-05	1.10489e-05	0
	Stenotrophomonas	3.0179	0.053938	0.174934	1	0.000209929	6.07688e-05	0.000823141	0.000309368
	unclassified__Methylobacteriaceae(f)	3.01775	0.0539456	0.174934	1	2.20977e-05	5.52443e-06	8.8391e-05	5.52443e-06
	unclassified__MVS-40(o)	3.01704	0.053982	0.174934	1	7.73421e-05	8.8391e-05	4.97199e-05	0.000458528
	unclassified__Sinobacteraceae(f)	3.01169	0.0542556	0.175088	1	0.00172362	0.00601058	0.00681715	0.0072812
	Chthoniobacter	3.00741	0.0544756	0.175088	1	3.31466e-05	0.000143635	0.000254124	0.000121538
	Rhodopila	3.00425	0.0546387	0.175088	1	0	5.52443e-05	0	5.52443e-06
	unclassified__Opitutaceae(f)	2.99557	0.0550892	0.175877	1	9.94398e-05	0.000237551	0.000464053	0.000160209
	Nitrospira	2.98983	0.0553893	0.176183	1	0.000662932	0.00287271	0.00469024	0.00623709
	unclassified__At12OctB3(c)	2.9798	0.0559181	0.177211	1	0	5.52443e-05	4.41955e-05	2.20977e-05
	Niabella	2.95418	0.0572934	0.180904	1	2.20977e-05	2.76222e-05	4.97199e-05	0.000193355
	unclassified__Ellin6075(f)	2.94291	0.0579098	0.182183	1	0.000762372	0.00257439	0.00102754	0.00259648
	unclassified__EB1003(f)	2.93231	0.0584965	0.18336	1	0	0.00019888	0.000657408	0.000364613
	unclassified__Deltaproteobacteria(c)	2.89128	0.0608281	0.189977	1	0.000132586	0.000237551	0.000270697	8.8391e-05
	unclassified__Peptostreptococcaceae(f)	2.86667	0.0622746	0.190746	1	4.41955e-05	1.10489e-05	0	0
	Lentzea	2.86667	0.0622746	0.190746	1	0	2.20977e-05	0	5.52443e-06
	Aminobacter	2.85714	0.0628442	0.190746	1	5.52443e-06	0	0	1.65733e-05
	Brevibacterium	2.85714	0.0628442	0.190746	1	5.52443e-06	0	0	1.65733e-05
	Ensifer	2.85714	0.0628442	0.190746	1	0	1.65733e-05	0	5.52443e-06
	Leptolyngbya	2.85714	0.0628442	0.190746	1	0	5.52443e-06	1.65733e-05	0
	Terrimonas	2.85714	0.0628442	0.190746	1	0	5.52443e-06	1.65733e-05	0
	unclassified__Nitrosomonadaceae(f)	2.85714	0.0628442	0.190746	1	0	0	5.52443e-06	1.65733e-05
	Anaerolinea	2.85224	0.0631395	0.190969	1	0	4.97199e-05	0.000364613	5.52443e-06
	unclassified__Sporichthyaceae(f)	2.83284	0.0643237	0.193871	1	5.52443e-05	0.00019888	7.73421e-05	0.00014916
	unclassified__mb2424(f)	2.82156	0.065023	0.195296	1	0.00171257	0.000613212	0.000469577	0.0041378
	Luteimonas	2.80992	0.0657534	0.196804	1	0	0	6.07688e-05	4.97199e-05
	unclassified__oc28(f)	2.80472	0.0660826	0.197105	1	0.000303844	0.000900483	0.00107174	0.000408808
	unclassified__BD7-3(o)	2.79979	0.066396	0.197356	1	4.97199e-05	0.000276222	0.000154684	9.94398e-05
	unclassified__Xanthomonadales(o)	2.77778	0.0678162	0.200885	1	0	1.10489e-05	2.20977e-05	5.52443e-06
	Arthrospira	2.76423	0.0687066	0.202826	1	0	5.52443e-06	3.8671e-05	0
	unclassified__[Pedosphaerales](o)	2.75245	0.0694909	0.204344	1	0.000469577	0.00201089	0.00169048	0.00158551
	unclassified__BPC102(c)	2.74941	0.0696949	0.204344	1	0	7.73421e-05	5.52443e-06	0.000110489
	unclassified__Cytophagaceae(f)	2.73522	0.0706554	0.206457	1	0.00234788	0.00335333	0.00570122	0.002486
	unclassified__NB1-i(f)	2.72198	0.0715647	0.208408	1	0.000209929	0.000353564	0.000132586	0.00102754
	unclassified__[Methanomassiliicoccaceae](f)	2.71633	0.0719569	0.208845	1	0	0.000104964	0	0.000104964
	Rubrivivax	2.7104	0.0723705	0.20934	1	0.000104964	1.65733e-05	0.000165733	9.39154e-05
	unclassified__Acidobacteria-6(c)	2.69804	0.0732412	0.211018	1	4.97199e-05	9.39154e-05	0.000419857	0.000182306
	Nitrosovibrio	2.69524	0.0734402	0.211018	1	4.97199e-05	7.18176e-05	0.000171257	0.000116013
	JG37-AG-70	2.69106	0.0737382	0.21117	1	0	0	6.07688e-05	1.10489e-05
	Acidopila	2.68041	0.0745026	0.21209	1	0	3.8671e-05	4.97199e-05	6.62932e-05
	unclassified__CV90(o)	2.67974	0.0745513	0.21209	1	4.41955e-05	0	5.52443e-06	5.52443e-06
	Lysobacter	2.66981	0.0752724	0.213437	1	7.73421e-05	5.52443e-05	0.000397759	0.000613212
	unclassified__AT-s54(c)	2.65172	0.0766057	0.216505	1	8.28665e-05	2.76222e-05	0	0.000193355
	unclassified__kpj58rc(f)	2.64706	0.0769537	0.216778	1	0	1.10489e-05	0	1.65733e-05
	Inquilinus	2.63566	0.0778113	0.21848	1	1.10489e-05	5.52443e-06	5.52443e-06	4.41955e-05
	Sphingobacterium	2.62418	0.078685	0.220216	1	1.10489e-05	0	0.000187831	1.10489e-05
	Flavihumibacter	2.61411	0.0794607	0.221667	1	5.52443e-06	8.8391e-05	5.52443e-05	0.000104964
	Pedomicrobium	2.60341	0.0802932	0.223267	1	0.00014916	0.000143635	6.62932e-05	0.000480626
	Methylibium	2.59606	0.0808705	0.224108	1	0.00132034	0.00162971	0.000110489	0.00155237
	unclassified__TM7-3(c)	2.59296	0.0811156	0.224108	1	3.31466e-05	1.10489e-05	8.28665e-05	0.000232026
	unclassified__PK29(o)	2.58521	0.0817316	0.225041	1	0.000657408	0.000187831	0.00014916	0.00128167
	Agrobacterium	2.58216	0.0819754	0.225041	1	4.41955e-05	6.07688e-05	0.000243075	0.00014916
	unclassified__FW68(o)	2.57576	0.0824896	0.225245	1	0	1.10489e-05	2.76222e-05	1.10489e-05
	unclassified__IIb(o)	2.56368	0.0834692	0.225245	1	0.000160209	0.000502724	0.000331466	0.000740274
	unclassified__Gammaproteobacteria(c)	2.53515	0.0858325	0.225245	1	4.41955e-05	0.000861812	9.39154e-05	0.000259648
	unclassified__Gemm-2(c)	2.51918	0.087187	0.225245	1	0.000276222	0.000276222	0.00014916	0.000651883
	unclassified__Streptomycetaceae(f)	2.51564	0.0874902	0.225245	1	0	0	7.73421e-05	5.52443e-06
	unclassified__Bacteria(k)	2.51381	0.0876472	0.225245	1	1.65733e-05	5.52443e-06	2.20977e-05	0.000104964
	Pilimelia	2.51286	0.0877294	0.225245	1	5.52443e-05	0.000127062	0.000176782	8.8391e-05
	Dyadobacter	2.50149	0.0887142	0.225245	1	9.94398e-05	2.76222e-05	0.000298319	5.52443e-05
	Chitiniphilus	2.5	0.0888438	0.225245	1	0	1.10489e-05	0	0
	Corallococcus	2.5	0.0888438	0.225245	1	0	0	1.10489e-05	0
	Gordonia	2.5	0.0888438	0.225245	1	0	0	1.10489e-05	0
	Kineococcus	2.5	0.0888438	0.225245	1	0	0	1.10489e-05	0
	LCP-6	2.5	0.0888438	0.225245	1	0	1.10489e-05	0	0
	Laceyella	2.5	0.0888438	0.225245	1	0	0	0	1.10489e-05
	Methylocaldum	2.5	0.0888438	0.225245	1	0	0	1.10489e-05	0
	Polaromonas	2.5	0.0888438	0.225245	1	0	0	1.10489e-05	0
	unclassified__Chloroplast(c)	2.5	0.0888438	0.225245	1	0	0	1.10489e-05	0
	unclassified__FFCH7168(f)	2.5	0.0888438	0.225245	1	0	0	2.20977e-05	0
	unclassified__Kazan-3B-28(p)	2.5	0.0888438	0.225245	1	0	1.10489e-05	0	0
	unclassified__Microthrixaceae(f)	2.5	0.0888438	0.225245	1	0	0	1.10489e-05	0
	unclassified__OPB41(c)	2.5	0.0888438	0.225245	1	0	1.10489e-05	0	0
	unclassified__Opitutae(c)	2.5	0.0888438	0.225245	1	1.10489e-05	0	0	0
	unclassified__PB19(o)	2.5	0.0888438	0.225245	1	1.10489e-05	0	0	0
	unclassified__Parachlamydiaceae(f)	2.5	0.0888438	0.225245	1	1.10489e-05	0	0	0
	unclassified__SHA-31(f)	2.5	0.0888438	0.225245	1	0	1.10489e-05	0	0
	Desulfobulbus	2.5	0.0888438	0.225245	1	0	0	3.31466e-05	0
	unclassified__PK329(o)	2.49433	0.0893399	0.22571	1	5.52443e-06	1.10489e-05	0	7.18176e-05
	Nocardia	2.49193	0.089551	0.22571	1	2.76222e-05	9.94398e-05	0.000281746	9.94398e-05
	unclassified__Beijerinckiaceae(f)	2.47863	0.0907296	0.225963	1	3.8671e-05	0	1.10489e-05	5.52443e-06
	Asteroleplasma	2.47863	0.0907296	0.225963	1	1.65733e-05	1.10489e-05	4.41955e-05	5.52443e-06
	Helcococcus	2.47619	0.0909478	0.225963	1	4.97199e-05	2.20977e-05	4.41955e-05	1.65733e-05
	Segetibacter	2.47619	0.0909478	0.225963	1	0	2.76222e-05	3.31466e-05	5.52443e-06
	unclassified__Rhodospirillales(o)	2.47111	0.0914036	0.225963	1	0.000138111	1.10489e-05	9.39154e-05	6.62932e-05
	unclassified__Saprospiraceae(f)	2.46947	0.0915509	0.225963	1	0.000419857	7.73421e-05	3.31466e-05	0.000287271
	Altererythrobacter	2.46556	0.091904	0.225963	1	0	5.52443e-06	4.41955e-05	0
	Acidobacterium	2.46377	0.0920668	0.225963	1	0	2.76222e-05	0	5.52443e-06
	unclassified__TM7(p)	2.4584	0.0925548	0.225963	1	3.31466e-05	0.000171257	0.000154684	6.07688e-05
	unclassified__Elev-1554(o)	2.45833	0.092561	0.225963	1	0	3.31466e-05	5.52443e-05	1.10489e-05
	unclassified__Spirobacillales(o)	2.45516	0.0928507	0.225963	1	6.62932e-05	0.000104964	0.000209929	0.000132586
	unclassified__Betaproteobacteria(c)	2.45477	0.0928863	0.225963	1	0.000939154	0.00219872	0.00378976	0.00471234
	Perlucidibaca	2.45289	0.0930589	0.225963	1	8.28665e-05	4.97199e-05	0.000751323	2.76222e-05
	Conexibacter	2.44379	0.0938972	0.227358	1	1.10489e-05	4.97199e-05	3.31466e-05	0.000127062
	unclassified__Sphaerobacterales(o)	2.43405	0.0948038	0.22891	1	0	4.97199e-05	5.52443e-06	2.76222e-05
	Caloramator	2.41924	0.0962004	0.231633	1	0	1.10489e-05	0.000171257	0
	Aeromonas	2.405	0.0975641	0.234263	1	6.62932e-05	4.97199e-05	0.000209929	4.41955e-05
	unclassified__OD1(p)	2.38866	0.0991542	0.237419	1	5.52443e-06	9.39154e-05	8.8391e-05	8.8391e-05
	unclassified__Planctomycetes(p)	2.38405	0.0996084	0.237846	1	3.8671e-05	3.8671e-05	1.10489e-05	0.000176782
	unclassified__Chitinophagaceae(f)	2.36827	0.101178	0.240927	1	0.00293347	0.00482283	0.00591667	0.00645806
	Pseudoxanthomonas	2.36264	0.101745	0.241276	1	2.76222e-05	1.10489e-05	6.62932e-05	7.73421e-05
	unclassified__TK17(c)	2.36043	0.101968	0.241276	1	0.000232026	0.000723701	0.000331466	0.000469577
	Azospira	2.35849	0.102164	0.241276	1	0	0	0	2.76222e-05
	Syntrophobacter	2.35294	0.102728	0.24167	1	0	3.31466e-05	1.10489e-05	0
	unclassified__Haliangiaceae(f)	2.35134	0.102892	0.24167	1	0.00224292	0.00384501	0.00439193	0.00228159
	unclassified__[Chloracidobacteria](c)	2.34293	0.103755	0.243034	1	0.000182306	0.00014916	0.00014916	0.000701603
	unclassified__MB-A2-108(c)	2.33722	0.104345	0.243214	1	0.000121538	0.000668457	7.73421e-05	0.00038671
	unclassified__Gemm-5(c)	2.33673	0.104396	0.243214	1	0.000397759	6.07688e-05	9.39154e-05	0.00053587
	Achromobacter	2.33087	0.105005	0.243974	1	5.52443e-06	5.52443e-06	4.97199e-05	6.62932e-05
	unclassified__Sphingomonadaceae(f)	2.28775	0.109612	0.253993	1	2.20977e-05	4.41955e-05	0	0.000104964
	unclassified__S0208(o)	2.26059	0.112623	0.259801	1	8.28665e-05	5.52443e-06	1.10489e-05	0.000127062
	unclassified__Nitrospiraceae(f)	2.25972	0.112721	0.259801	1	0.000287271	2.76222e-05	0.000116013	6.07688e-05
	unclassified__RB41(o)	2.24617	0.114258	0.26264	1	0.00391682	0.0026462	0.00127614	0.0099716
	unclassified__Neisseriaceae(f)	2.24072	0.114882	0.263374	1	1.65733e-05	0.0002486	9.39154e-05	0.000690554
	unclassified__Micrococcales(o)	2.22222	0.117029	0.267584	1	1.65733e-05	5.52443e-06	1.10489e-05	5.52443e-05
	unclassified__EW055(o)	2.21248	0.118178	0.269495	1	1.65733e-05	5.52443e-06	2.20977e-05	6.07688e-05
	Hyphomicrobium	2.20888	0.118604	0.269754	1	7.18176e-05	3.8671e-05	0.000209929	0.0002486
	unclassified__BD7-11(c)	2.19989	0.119678	0.271179	1	9.94398e-05	0.000270697	7.18176e-05	0.000193355
	Oceanobacillus	2.1974	0.119978	0.271179	1	0.00349697	0.00114356	0.00185621	0.00156341
	Prosthecobacter	2.19577	0.120174	0.271179	1	0	5.52443e-06	2.76222e-05	2.76222e-05
	unclassified__H39(o)	2.19271	0.120543	0.271301	1	0.000325942	0.000375662	0.000237551	0.000745799
	unclassified__SJA-22(o)	2.17949	0.122154	0.273988	1	2.76222e-05	5.52443e-06	9.39154e-05	2.20977e-05
	unclassified__Cystobacterineae(f)	2.17647	0.122525	0.273988	1	2.20977e-05	8.28665e-05	9.94398e-05	3.31466e-05
	unclassified__Phycisphaerales(o)	2.17513	0.122691	0.273988	1	0.000325942	0.000132586	0.000243075	0.000773421
	unclassified__A89(o)	2.15938	0.124648	0.274708	1	1.65733e-05	8.28665e-05	0.000182306	0.000138111
	unclassified__Polyangiaceae(f)	2.15182	0.1256	0.274708	1	0.000513772	0.000154684	0.000889434	0.000447479
	B-42	2.14286	0.126738	0.274708	1	0	0	0	1.65733e-05
	Blastococcus	2.14286	0.126738	0.274708	1	1.65733e-05	0	0	0
	Haliangium	2.14286	0.126738	0.274708	1	0	0	0	1.65733e-05
	Nodosilinea	2.14286	0.126738	0.274708	1	0	0	1.65733e-05	0
	unclassified__3BR-5F(c)	2.14286	0.126738	0.274708	1	1.65733e-05	0	0	0
	unclassified__Rikenellaceae(f)	2.14286	0.126738	0.274708	1	0	0	1.65733e-05	0
	unclassified__SC4(p)	2.14286	0.126738	0.274708	1	0	1.65733e-05	0	0
	unclassified__[Marinicellaceae](f)	2.14286	0.126738	0.274708	1	0	0	0	1.65733e-05
	unclassified__[Thermodesulfovibrionaceae](f)	2.14286	0.126738	0.274708	1	0	0	1.65733e-05	0
	Rhodobacter	2.14067	0.127017	0.274708	1	2.76222e-05	2.20977e-05	1.10489e-05	7.18176e-05
	Methylovirgula	2.13958	0.127156	0.274708	1	3.31466e-05	0.0012651	0.000557968	0.000690554
	Enhydrobacter	2.1161	0.130201	0.280583	1	0.000104964	3.8671e-05	5.52443e-05	4.97199e-05
	unclassified__0319-6A21(f)	2.1015	0.132134	0.28404	1	0.00225397	0.00441955	0.00286718	0.00919818
	Peptoniphilus	2.09877	0.132499	0.284115	1	3.8671e-05	1.10489e-05	1.10489e-05	1.65733e-05
	unclassified__AKYG1722(o)	2.06751	0.136751	0.292505	1	1.10489e-05	5.52443e-05	5.52443e-06	2.76222e-05
	Macrococcus	2.05674	0.13825	0.29498	1	4.97199e-05	2.20977e-05	1.65733e-05	1.10489e-05
	Rickettsiella	2.05051	0.139126	0.296078	1	5.52443e-06	5.52443e-05	1.10489e-05	3.31466e-05
	Adhaeribacter	2.04819	0.139452	0.296078	1	8.28665e-05	2.76222e-05	8.28665e-05	0.000182306
	Xylophilus	2.03704	0.141037	0.298708	1	0	2.20977e-05	3.8671e-05	2.20977e-05
	Kaistia	2.03134	0.141853	0.2997	1	5.52443e-06	1.10489e-05	0.000121538	9.39154e-05
	unclassified__Thermomicrobia(c)	2.02128	0.143309	0.302036	1	0	4.41955e-05	2.76222e-05	4.41955e-05
	Chitinibacter	2.0132	0.144489	0.303779	1	1.65733e-05	5.52443e-05	0	5.52443e-06
	unclassified__Kineosporiaceae(f)	2	0.146439	0.30713	1	0	0	3.8671e-05	1.65733e-05
	unclassified__MVP-88(o)	1.99578	0.147068	0.3077	1	9.39154e-05	7.73421e-05	3.31466e-05	0.000176782
	unclassified__PAUC37f(c)	1.98834	0.148184	0.309285	1	0.000110489	0.000265173	0.000104964	0.000458528
	Uliginosibacterium	1.98128	0.149252	0.310761	1	5.52443e-05	6.07688e-05	0.000154684	0.000132586
	unclassified__SBR1093(p)	1.97619	0.150027	0.311211	1	0	2.20977e-05	6.62932e-05	1.10489e-05
	unclassified__FAC87(o)	1.97512	0.15019	0.311211	1	9.39154e-05	0.000160209	0.000298319	0.000132586
	unclassified__Herpetosiphonales(o)	1.96078	0.152398	0.314275	1	3.8671e-05	0	2.20977e-05	5.52443e-06
	unclassified__Spirochaetaceae(f)	1.96078	0.152398	0.314275	1	0	0.000143635	4.41955e-05	1.10489e-05
	Chryseobacterium	1.95659	0.153051	0.314844	1	2.20977e-05	3.8671e-05	0.00019888	4.97199e-05
	unclassified__Erythrobacteraceae(f)	1.95432	0.153404	0.314844	1	0.000110489	2.20977e-05	0.000281746	9.94398e-05
	unclassified__SJA-36(o)	1.94935	0.154183	0.315691	1	1.65733e-05	2.76222e-05	8.28665e-05	4.41955e-05
	Lactobacillus	1.93878	0.155854	0.318357	1	0.000116013	2.76222e-05	6.07688e-05	2.76222e-05
	Nocardioides	1.92945	0.157344	0.32064	1	0.000458528	0.000143635	0.000668457	0.000408808
	unclassified__DS-100(o)	1.9178	0.159226	0.323709	1	0.000143635	3.8671e-05	5.52443e-05	0.000232026
	unclassified__028H05-P-BN-P5(c)	1.90987	0.16052	0.325573	1	5.52443e-05	0	0	1.65733e-05
	unclassified__Cryomorphaceae(f)	1.89744	0.162573	0.328249	1	3.31466e-05	0	5.52443e-06	3.8671e-05
	Ammoniphilus	1.89498	0.162982	0.328249	1	5.52443e-06	0	3.31466e-05	1.10489e-05
	unclassified__Geodermatophilaceae(f)	1.89498	0.162982	0.328249	1	2.76222e-05	0	2.20977e-05	0
	Deinococcus	1.88889	0.164	0.329528	1	1.10489e-05	1.10489e-05	2.76222e-05	0
	unclassified__[Kouleothrixaceae](f)	1.88107	0.165317	0.331403	1	0.000662932	0.000215453	0.000856287	0.000309368
	unclassified__S-BQ2-57(o)	1.87786	0.16586	0.33172	1	4.41955e-05	0.000116013	6.62932e-05	0.000182306
	unclassified__[Cerasicoccaceae](f)	1.86125	0.168704	0.336628	1	1.65733e-05	3.8671e-05	7.73421e-05	0
	Paracoccus	1.84685	0.171213	0.340844	1	0	5.52443e-06	3.8671e-05	5.52443e-06
	Thermoactinomyces	1.83333	0.173602	0.344804	1	0	1.10489e-05	0	2.20977e-05
	Leptospira	1.81818	0.176322	0.347803	1	0	0	0	2.20977e-05
	unclassified__Bacteroidales(o)	1.81818	0.176322	0.347803	1	0	0	2.20977e-05	0
	unclassified__PBS-25(c)	1.81818	0.176322	0.347803	1	0	0	0	2.20977e-05
	unclassified__OM27(f)	1.81158	0.177522	0.34937	1	0.000292795	0.000182306	0.000121538	0.000475101
	unclassified__Lachnospiraceae(f)	1.8	0.179646	0.352744	1	0	0	4.97199e-05	0
	Azoarcus	1.77507	0.184311	0.361082	1	5.52443e-06	1.65733e-05	4.41955e-05	5.52443e-06
	Rickettsia	1.76768	0.185718	0.362193	1	5.52443e-06	0	2.20977e-05	1.10489e-05
	Aerococcus	1.76768	0.185718	0.362193	1	2.20977e-05	1.10489e-05	5.52443e-06	0
	Steroidobacter	1.75849	0.187483	0.36481	1	0.000491675	0.000696079	0.000425381	0.00103307
	Sporomusa	1.74297	0.190506	0.369656	1	5.52443e-06	0	9.39154e-05	2.76222e-05
	unclassified__BME43(c)	1.73913	0.191261	0.369656	1	3.31466e-05	0	0	1.10489e-05
	unclassified__Rubrobacteraceae(f)	1.73913	0.191261	0.369656	1	1.10489e-05	0	0	3.31466e-05
	unclassified__ABY1(c)	1.73152	0.192768	0.371736	1	1.65733e-05	7.73421e-05	3.31466e-05	3.31466e-05
	SMB53	1.7284	0.19339	0.372102	1	5.52443e-06	1.10489e-05	2.76222e-05	0
	unclassified__258ds10(o)	1.7014	0.198853	0.381762	1	0.000138111	1.65733e-05	0.000182306	3.31466e-05
	Catellatospora	1.68161	0.20296	0.388782	1	8.8391e-05	3.31466e-05	8.8391e-05	5.52443e-06
	unclassified__0319-7L14(o)	1.67576	0.204193	0.390275	1	0.000497199	0.00053587	0.000977825	0.00163523
	Acidovorax	1.66667	0.206122	0.390499	1	5.52443e-06	0	1.65733e-05	5.52443e-06
	Rubellimicrobium	1.66667	0.206122	0.390499	1	2.20977e-05	0	2.20977e-05	0
	unclassified__Thermoactinomycetaceae(f)	1.66667	0.206122	0.390499	1	0	0	1.10489e-05	1.10489e-05
	unclassified__iii1-8(c)	1.66667	0.206122	0.390499	1	1.10489e-05	0	0	1.10489e-05
	Aeromicrobium	1.65856	0.207858	0.392925	1	9.39154e-05	0.00014916	0.000171257	0.000331466
	Brevundimonas	1.65217	0.209236	0.393933	1	0	0	4.97199e-05	5.52443e-06
	Pseudogulbenkiania	1.65165	0.209349	0.393933	1	0	0.000143635	0.000121538	4.41955e-05
	Ferruginibacter	1.64975	0.209762	0.393933	1	5.52443e-06	4.41955e-05	5.52443e-05	2.20977e-05
	unclassified__OPB56(c)	1.64714	0.210328	0.394137	1	6.07688e-05	5.52443e-06	8.8391e-05	5.52443e-06
	unclassified__Chloroflexi(p)	1.63522	0.212942	0.397906	1	2.76222e-05	0	3.31466e-05	5.52443e-06
	Staphylococcus	1.62791	0.214561	0.397906	1	3.8671e-05	2.20977e-05	5.52443e-06	1.10489e-05
	unclassified__Mariprofundaceae(f)	1.62782	0.214581	0.397906	1	3.31466e-05	1.10489e-05	3.8671e-05	8.8391e-05
	Rhodoferax	1.62745	0.214663	0.397906	1	2.20977e-05	3.31466e-05	2.76222e-05	0
	unclassified__211ds20(f)	1.62745	0.214663	0.397906	1	6.62932e-05	0	5.52443e-05	4.41955e-05
	Pigmentiphaga	1.62338	0.215571	0.397906	1	0	0	2.76222e-05	0
	unclassified__[Weeksellaceae](f)	1.62338	0.215571	0.397906	1	0	0	2.76222e-05	0
	unclassified__MLE1-12(o)	1.61446	0.217573	0.400743	1	5.52443e-05	0.000160209	7.73421e-05	9.39154e-05
	unclassified__Endomicrobia(c)	1.60793	0.219051	0.402605	1	5.52443e-06	6.07688e-05	2.76222e-05	4.41955e-05
	unclassified__S085(c)	1.56605	0.228783	0.419597	1	0.000430906	0.000353564	0.000629786	0.000999923
	unclassified__IS-44(o)	1.56309	0.229488	0.419997	1	7.73421e-05	7.73421e-05	0.000182306	9.39154e-05
	Parvibaculum	1.55172	0.232214	0.420181	1	0	0	1.65733e-05	1.10489e-05
	unclassified__LD1-PB3(o)	1.55172	0.232214	0.420181	1	0	1.10489e-05	0	1.65733e-05
	unclassified__Rhizobiaceae(f)	1.55172	0.232214	0.420181	1	0	1.65733e-05	0	1.10489e-05
	Actinomycetospora	1.53846	0.235438	0.420181	1	0	0	1.65733e-05	5.52443e-06
	BSV43	1.53846	0.235438	0.420181	1	5.52443e-06	0	1.65733e-05	0
	Kaistibacter	1.53846	0.235438	0.420181	1	0	5.52443e-06	1.65733e-05	0
	Mogibacterium	1.53846	0.235438	0.420181	1	1.65733e-05	0	5.52443e-06	0
	Patulibacter	1.53846	0.235438	0.420181	1	0	0	1.65733e-05	5.52443e-06
	Ruminococcus	1.53846	0.235438	0.420181	1	1.65733e-05	5.52443e-06	0	0
	Rummeliibacillus	1.53846	0.235438	0.420181	1	1.65733e-05	5.52443e-06	0	0
	unclassified__12-24(c)	1.53846	0.235438	0.420181	1	0	5.52443e-06	1.65733e-05	0
	unclassified__A21b(o)	1.53846	0.235438	0.420181	1	1.65733e-05	0	0	5.52443e-06
	Afifella	1.52968	0.237598	0.422253	1	4.97199e-05	2.76222e-05	2.76222e-05	8.28665e-05
	Lacibacter	1.52968	0.237598	0.422253	1	2.76222e-05	0	0	1.10489e-05
	unclassified__B142(c)	1.52778	0.238069	0.422253	1	1.10489e-05	0	2.20977e-05	2.20977e-05
	Yonghaparkia	1.51515	0.241217	0.426959	1	5.52443e-06	1.65733e-05	0	1.10489e-05
	Prevotella	1.5	0.245052	0.431091	1	0	0	3.31466e-05	0
	Telmatobacter	1.5	0.245052	0.431091	1	0	0	0	3.31466e-05
	unclassified__Geobacteraceae(f)	1.5	0.245052	0.431091	1	0	0	0	3.31466e-05
	unclassified__Ellin5301(f)	1.49548	0.246208	0.432243	1	0.00078447	0.000740274	0.00112146	0.000414333
	Sinomonas	1.49216	0.247062	0.4324	1	2.20977e-05	1.65733e-05	0.000270697	1.65733e-05
	unclassified__OP11-4(c)	1.49123	0.247301	0.4324	1	0	1.10489e-05	2.76222e-05	1.10489e-05
	unclassified__Gemm-3(c)	1.48019	0.250161	0.436517	1	0.000464053	2.20977e-05	0.00083419	0.000464053
	unclassified__Sphingobacteriales(o)	1.45403	0.257077	0.447678	1	0.00150265	0.00188383	0.00323179	0.00170705
	Agromyces	1.44563	0.259338	0.450114	1	0.00019888	1.65733e-05	6.62932e-05	0.000160209
	unclassified__DS-18(o)	1.44496	0.259521	0.450114	1	0.00297215	0.000580066	0.0021711	0.00172915
	unclassified__JH-WHS99(o)	1.43261	0.262886	0.454817	1	2.20977e-05	0.000110489	0.000143635	0.000154684
	unclassified__Methylacidiphilales(o)	1.42857	0.263996	0.454817	1	0	0	1.65733e-05	1.65733e-05
	Azospirillum	1.41414	0.268002	0.454817	1	1.10489e-05	0	2.76222e-05	5.52443e-06
	Amycolatopsis	1.41026	0.269091	0.454817	1	5.52443e-06	0	1.10489e-05	0
	Coccomyxa	1.41026	0.269091	0.454817	1	0	5.52443e-06	1.10489e-05	0
	Desulfovibrio	1.41026	0.269091	0.454817	1	0	0	1.10489e-05	5.52443e-06
	Malawimonas	1.41026	0.269091	0.454817	1	5.52443e-06	0	1.10489e-05	0
	Peptostreptococcus	1.41026	0.269091	0.454817	1	1.10489e-05	5.52443e-06	0	0
	unclassified__Christensenellaceae(f)	1.41026	0.269091	0.454817	1	5.52443e-06	0	1.10489e-05	0
	unclassified__Chromatiales(o)	1.41026	0.269091	0.454817	1	0	5.52443e-06	0	1.10489e-05
	unclassified__OP11(p)	1.41026	0.269091	0.454817	1	0	5.52443e-06	1.10489e-05	0
	unclassified__OP11-3(c)	1.41026	0.269091	0.454817	1	0	0	5.52443e-06	1.10489e-05
	unclassified__d153(o)	1.41026	0.269091	0.454817	1	1.10489e-05	0	0	5.52443e-06
	Rubrobacter	1.40652	0.270143	0.455701	1	9.39154e-05	0	0	1.10489e-05
	unclassified__CFB-26(o)	1.38698	0.275712	0.464187	1	0.000464053	0.000309368	8.8391e-05	0.000574541
	Arthrobacter	1.36735	0.281427	0.472886	1	0.00068503	0.0002486	0.000375662	0.000325942
	unclassified__Halomonadaceae(f)	1.34509	0.28805	0.483073	1	0.000121538	2.76222e-05	0.000138111	2.20977e-05
	Corynebacterium	1.33333	0.291614	0.4881	1	6.07688e-05	2.20977e-05	1.10489e-05	3.8671e-05
	unclassified__SHA-109(c)	1.32381	0.294533	0.492031	1	1.65733e-05	2.20977e-05	5.52443e-06	4.97199e-05
	Plesiocystis	1.31298	0.29789	0.496584	1	0.000116013	3.31466e-05	3.31466e-05	0.000127062
	unclassified__SJA-101(f)	1.31102	0.298501	0.496584	1	6.62932e-05	5.52443e-06	0	3.8671e-05
	Ralstonia	1.30946	0.298987	0.496584	1	0	0.000171257	0.000154684	2.76222e-05
	Pseudonocardia	1.2963	0.303134	0.498214	1	0	1.10489e-05	2.20977e-05	5.52443e-06
	unclassified__BHI80-139(p)	1.29305	0.304164	0.498214	1	1.65733e-05	7.18176e-05	1.65733e-05	7.73421e-05
	Rathayibacter	1.25926	0.315114	0.498214	1	5.52443e-06	0	2.20977e-05	2.76222e-05
	Actinomadura	1.24682	0.319244	0.498214	1	5.52443e-06	4.97199e-05	0	2.20977e-05
	unclassified__PAUC26f(f)	1.23228	0.324141	0.498214	1	3.8671e-05	0.000138111	0.000232026	0.000138111
	unclassified__Streptosporangiaceae(f)	1.22222	0.327571	0.498214	1	0	1.10489e-05	2.20977e-05	2.20977e-05
	Bryobacter	1.2	0.335281	0.498214	1	5.52443e-06	2.20977e-05	5.52443e-06	2.20977e-05
	unclassified__AK1AB1_02E(f)	1.19718	0.336271	0.498214	1	5.52443e-06	1.65733e-05	3.31466e-05	1.65733e-05
	Salinispora	1.19658	0.336483	0.498214	1	0	1.10489e-05	2.76222e-05	5.52443e-06
	unclassified__Clostridiales(o)	1.1761	0.343775	0.498214	1	2.76222e-05	0	4.41955e-05	0
	Actinocatenispora	1.14943	0.353509	0.498214	1	0	5.52443e-06	1.65733e-05	2.20977e-05
	unclassified__Piscirickettsiaceae(f)	1.13538	0.358745	0.498214	1	0.000563492	0.000370137	8.8391e-05	0.000403284
	Massilia	1.12997	0.360781	0.498214	1	4.97199e-05	9.94398e-05	0.000127062	0.000160209
	Rhodoblastus	1.12782	0.361592	0.498214	1	5.52443e-06	5.52443e-05	3.8671e-05	2.20977e-05
	unclassified__Dolo_23(f)	1.11481	0.366547	0.498214	1	0.0009723	0.000209929	0.000370137	0.00043643
	Modestobacter	1.11111	0.367968	0.498214	1	5.52443e-06	5.52443e-06	0	2.20977e-05
	Telluria	1.11111	0.367968	0.498214	1	0	2.20977e-05	5.52443e-06	5.52443e-06
	unclassified__AKIW781(o)	1.11111	0.367968	0.498214	1	2.20977e-05	0	2.76222e-05	5.52443e-06
	unclassified__envOPS12(o)	1.10894	0.368805	0.498214	1	0.000121538	0.000165733	4.97199e-05	0.0002486
	Anaerovorax	1.09756	0.37322	0.498214	1	0	1.65733e-05	1.10489e-05	0
	unclassified__Ellin517(f)	1.07588	0.381779	0.498214	1	0.000298319	0.000524821	0.000276222	0.000292795
	unclassified__[Roseiflexales](o)	1.07286	0.382982	0.498214	1	0.000237551	1.10489e-05	0.000232026	0.000160209
	Gemmatimonas	1.07248	0.383138	0.498214	1	0.0002486	0.000127062	6.62932e-05	0.000138111
	unclassified__C114(o)	1.06221	0.387269	0.498214	1	0.000839714	0.000342515	0.000160209	0.000629786
	Iamia	1.0489	0.392693	0.498214	1	0.000237551	6.07688e-05	8.8391e-05	0.00014916
	unclassified__S24-7(f)	1.04504	0.394279	0.498214	1	2.76222e-05	1.10489e-05	0.000110489	1.10489e-05
	unclassified__Verrucomicrobiaceae(f)	1.04418	0.394634	0.498214	1	9.39154e-05	2.76222e-05	7.73421e-05	6.62932e-05
	Peredibacter	1.04285	0.395182	0.498214	1	2.20977e-05	2.20977e-05	8.28665e-05	3.31466e-05
	Bacteroides	1.03748	0.397402	0.498214	1	5.52443e-06	0	4.41955e-05	1.10489e-05
	unclassified__I025(o)	1.03704	0.397587	0.498214	1	1.65733e-05	1.10489e-05	3.8671e-05	2.20977e-05
	unclassified__koll11(c)	1.03663	0.397756	0.498214	1	6.07688e-05	3.8671e-05	1.10489e-05	7.18176e-05
	Turneriella	1.02339	0.403291	0.498214	1	5.52443e-06	1.10489e-05	0	2.20977e-05
	Amaricoccus	1.02151	0.404085	0.498214	1	5.52443e-06	0	5.52443e-06	1.65733e-05
	Hylemonella	1.02151	0.404085	0.498214	1	0	5.52443e-06	5.52443e-06	1.65733e-05
	unclassified__Bacillales(o)	1.02151	0.404085	0.498214	1	0	1.65733e-05	5.52443e-06	5.52443e-06
	Nannocystis	1.01626	0.406303	0.498214	1	2.20977e-05	5.52443e-06	3.8671e-05	1.65733e-05
	A17	1	0.413252	0.498214	1	0	0	1.10489e-05	0
	Acidicapsa	1	0.413252	0.498214	1	0	5.52443e-06	0	0
	Acidisphaera	1	0.413252	0.498214	1	0	5.52443e-06	0	0
	Actinomyces	1	0.413252	0.498214	1	0	5.52443e-06	0	0
	Actinomycetales	1	0.413252	0.498214	1	0	0	0	5.52443e-06
	Actinopolymorpha	1	0.413252	0.498214	1	0	0	5.52443e-06	0
	Actinotalea	1	0.413252	0.498214	1	0	0	5.52443e-06	0
	Adlercreutzia	1	0.413252	0.498214	1	5.52443e-06	0	0	0
	Alkalibacillus	1	0.413252	0.498214	1	0	5.52443e-06	0	0
	Azovibrio	1	0.413252	0.498214	1	0	0	0	5.52443e-06
	Blastochloris	1	0.413252	0.498214	1	0	0	5.52443e-06	0
	Buchnera	1	0.413252	0.498214	1	1.10489e-05	0	0	0
	Bulleidia	1	0.413252	0.498214	1	0	0	5.52443e-06	0
	Campylobacter	1	0.413252	0.498214	1	0	0	0	5.52443e-06
	Candidatus Amoebophilus	1	0.413252	0.498214	1	0	0	5.52443e-06	0
	Candidatus Glomeribacter	1	0.413252	0.498214	1	1.10489e-05	0	0	0
	Chthonomonas	1	0.413252	0.498214	1	5.52443e-06	0	0	0
	Collimonas	1	0.413252	0.498214	1	0	0	5.52443e-06	0
	Couchioplanes	1	0.413252	0.498214	1	0	0	5.52443e-06	0
	Cronobacter	1	0.413252	0.498214	1	0	0	5.52443e-06	0
	Cystobacter	1	0.413252	0.498214	1	0	0	5.52443e-06	0
	Delftia	1	0.413252	0.498214	1	0	0	5.52443e-06	0
	Denitrobacter	1	0.413252	0.498214	1	0	0	0	5.52443e-06
	Dermacoccus	1	0.413252	0.498214	1	0	0	0	5.52443e-06
	Desulfococcus	1	0.413252	0.498214	1	0	5.52443e-06	0	0
	Dysgonomonas	1	0.413252	0.498214	1	0	0	5.52443e-06	0
	Enterobacter	1	0.413252	0.498214	1	0	0	1.10489e-05	0
	Estrella	1	0.413252	0.498214	1	0	0	0	5.52443e-06
	Euzebya	1	0.413252	0.498214	1	1.10489e-05	0	0	0
	Filimonas	1	0.413252	0.498214	1	0	0	0	5.52443e-06
	Flexispira	1	0.413252	0.498214	1	0	0	1.10489e-05	0
	Formivibrio	1	0.413252	0.498214	1	0	0	1.10489e-05	0
	Frankia	1	0.413252	0.498214	1	0	0	1.10489e-05	0
	Friedmanniella	1	0.413252	0.498214	1	0	0	5.52443e-06	0
	G07	1	0.413252	0.498214	1	0	0	1.10489e-05	0
	GOUTA19	1	0.413252	0.498214	1	0	5.52443e-06	0	0
	Gluconacetobacter	1	0.413252	0.498214	1	0	0	5.52443e-06	0
	HB118	1	0.413252	0.498214	1	0	1.10489e-05	0	0
	Haliscomenobacter	1	0.413252	0.498214	1	5.52443e-06	0	0	0
	Halomonas	1	0.413252	0.498214	1	0	0	0	5.52443e-06
	Helicobacter	1	0.413252	0.498214	1	0	0	5.52443e-06	0
	Herbaspirillum	1	0.413252	0.498214	1	0	0	5.52443e-06	0
	Herbiconiux	1	0.413252	0.498214	1	5.52443e-06	0	0	0
	Hydrocarboniphaga	1	0.413252	0.498214	1	0	0	5.52443e-06	0
	Hydrogenophilus	1	0.413252	0.498214	1	0	1.65733e-05	0	0
	Intrasporangium	1	0.413252	0.498214	1	5.52443e-06	0	0	0
	Isobaculum	1	0.413252	0.498214	1	0	0	0	5.52443e-06
	KD1-23	1	0.413252	0.498214	1	0	0	0	5.52443e-06
	Kerstersia	1	0.413252	0.498214	1	0	0	0	5.52443e-06
	Kibdelosporangium	1	0.413252	0.498214	1	0	0	1.10489e-05	0
	Knoellia	1	0.413252	0.498214	1	0	0	5.52443e-06	0
	Leadbetterella	1	0.413252	0.498214	1	0	0	0	5.52443e-06
	Leptonema	1	0.413252	0.498214	1	0	5.52443e-06	0	0
	Leptothrix	1	0.413252	0.498214	1	0	0	5.52443e-06	0
	Limnobacter	1	0.413252	0.498214	1	0	0	5.52443e-06	0
	Marinimicrobium	1	0.413252	0.498214	1	0	0	0	1.10489e-05
	Marinobacter	1	0.413252	0.498214	1	0	0	5.52443e-06	0
	Methylomicrobium	1	0.413252	0.498214	1	0	0	5.52443e-06	0
	Methylopila	1	0.413252	0.498214	1	0	0	5.52443e-06	0
	Methylosarcina	1	0.413252	0.498214	1	0	5.52443e-06	0	0
	Microbacterium	1	0.413252	0.498214	1	0	0	5.52443e-06	0
	Microlunatus	1	0.413252	0.498214	1	5.52443e-06	0	0	0
	Mucispirillum	1	0.413252	0.498214	1	0	0	5.52443e-06	0
	Mycoplasma	1	0.413252	0.498214	1	0	0	5.52443e-06	0
	Nonomuraea	1	0.413252	0.498214	1	5.52443e-06	0	0	0
	Nostoc	1	0.413252	0.498214	1	0	0	5.52443e-06	0
	Odoribacter	1	0.413252	0.498214	1	0	5.52443e-06	0	0
	Ornithinibacillus	1	0.413252	0.498214	1	0	5.52443e-06	0	0
	Oxalobacter	1	0.413252	0.498214	1	0	0	5.52443e-06	0
	Parasegitibacter	1	0.413252	0.498214	1	5.52443e-06	0	0	0
	Paucibacter	1	0.413252	0.498214	1	1.10489e-05	0	0	0
	Paucimonas	1	0.413252	0.498214	1	0	0	5.52443e-06	0
	Pelotomaculum	1	0.413252	0.498214	1	0	5.52443e-06	0	0
	Photobacterium	1	0.413252	0.498214	1	5.52443e-06	0	0	0
	Phyllobacterium	1	0.413252	0.498214	1	0	0	0	5.52443e-06
	Planomicrobium	1	0.413252	0.498214	1	0	0	5.52443e-06	0
	Polyangium	1	0.413252	0.498214	1	0	0	0	1.10489e-05
	Promicromonospora	1	0.413252	0.498214	1	0	0	5.52443e-06	0
	Propionivibrio	1	0.413252	0.498214	1	0	0	5.52443e-06	0
	Proteiniclasticum	1	0.413252	0.498214	1	0	0	0	5.52443e-06
	Rhodocytophaga	1	0.413252	0.498214	1	1.10489e-05	0	0	0
	Rubricoccus	1	0.413252	0.498214	1	0	0	5.52443e-06	0
	Rudanella	1	0.413252	0.498214	1	0	0	5.52443e-06	0
	Runella	1	0.413252	0.498214	1	5.52443e-06	0	0	0
	Sandaracinobacter	1	0.413252	0.498214	1	0	0	5.52443e-06	0
	Selenomonas	1	0.413252	0.498214	1	0	0	0	5.52443e-06
	Shinella	1	0.413252	0.498214	1	0	0	5.52443e-06	0
	Sinorhizobium	1	0.413252	0.498214	1	5.52443e-06	0	0	0
	Sutterella	1	0.413252	0.498214	1	0	5.52443e-06	0	0
	Thermobacillus	1	0.413252	0.498214	1	0	0	0	5.52443e-06
	Tissierella_Soehngenia	1	0.413252	0.498214	1	0	0	0	5.52443e-06
	Trueperella	1	0.413252	0.498214	1	5.52443e-06	0	0	0
	Tsukamurella	1	0.413252	0.498214	1	0	0	0	5.52443e-06
	Vibrio	1	0.413252	0.498214	1	0	0	5.52443e-06	0
	Virgibacillus	1	0.413252	0.498214	1	5.52443e-06	0	0	0
	Williamsia	1	0.413252	0.498214	1	0	0	5.52443e-06	0
	Xanthomonas	1	0.413252	0.498214	1	5.52443e-06	0	0	0
	YNPFFP6	1	0.413252	0.498214	1	0	0	0	5.52443e-06
	[Prevotella]	1	0.413252	0.498214	1	0	0	5.52443e-06	0
	[Ruminococcus]	1	0.413252	0.498214	1	0	0	1.10489e-05	0
	heteroC45_4W	1	0.413252	0.498214	1	0	0	0	5.52443e-06
	unclassified__4C0d-2(c)	1	0.413252	0.498214	1	0	0	5.52443e-06	0
	unclassified__A1-B1(f)	1	0.413252	0.498214	1	0	5.52443e-06	0	0
	unclassified__Acidithiobacillales(o)	1	0.413252	0.498214	1	5.52443e-06	0	0	0
	unclassified__Actinobacteria(p)	1	0.413252	0.498214	1	0	5.52443e-06	0	0
	unclassified__Aeromonadaceae(f)	1	0.413252	0.498214	1	0	5.52443e-06	0	0
	unclassified__B10-SB3A(o)	1	0.413252	0.498214	1	0	0	0	5.52443e-06
	unclassified__BRC1(p)	1	0.413252	0.498214	1	0	5.52443e-06	0	0
	unclassified__Bifidobacteriales(o)	1	0.413252	0.498214	1	0	0	0	5.52443e-06
	unclassified__Bradyrhizobiaceae(f)	1	0.413252	0.498214	1	5.52443e-06	0	0	0
	unclassified__Burkholderiales(o)	1	0.413252	0.498214	1	0	0	0	5.52443e-06
	unclassified__Carnobacteriaceae(f)	1	0.413252	0.498214	1	5.52443e-06	0	0	0
	unclassified__Caulobacterales(o)	1	0.413252	0.498214	1	0	0	5.52443e-06	0
	unclassified__Chlamydomonadaceae(f)	1	0.413252	0.498214	1	0	0	5.52443e-06	0
	unclassified__Criblamydiaceae(f)	1	0.413252	0.498214	1	0	0	0	5.52443e-06
	unclassified__Cyanobacteria(p)	1	0.413252	0.498214	1	0	0	1.10489e-05	0
	unclassified__Dehalococcoidetes(c)	1	0.413252	0.498214	1	0	5.52443e-06	0	0
	unclassified__Desulfarculaceae(f)	1	0.413252	0.498214	1	0	5.52443e-06	0	0
	unclassified__Desulfovibrionaceae(f)	1	0.413252	0.498214	1	0	0	5.52443e-06	0
	unclassified__Enterobacteriaceae(f)	1	0.413252	0.498214	1	0	0	5.52443e-06	0
	unclassified__F16(f)	1	0.413252	0.498214	1	0	0	5.52443e-06	0
	unclassified__F38(c)	1	0.413252	0.498214	1	0	5.52443e-06	0	0
	unclassified__GAL08(c)	1	0.413252	0.498214	1	0	0	5.52443e-06	0
	unclassified__GN04(p)	1	0.413252	0.498214	1	0	0	0	5.52443e-06
	unclassified__Halanaerobiaceae(f)	1	0.413252	0.498214	1	0	0	0	5.52443e-06
	unclassified__Haloplasmataceae(f)	1	0.413252	0.498214	1	0	0	0	1.10489e-05
	unclassified__IIB17(c)	1	0.413252	0.498214	1	0	5.52443e-06	0	0
	unclassified__Iamiaceae(f)	1	0.413252	0.498214	1	0	0	5.52443e-06	0
	unclassified__JTB38(f)	1	0.413252	0.498214	1	0	0	0	5.52443e-06
	unclassified__JdFBGBact(f)	1	0.413252	0.498214	1	0	5.52443e-06	0	0
	unclassified__Kazan-3B-09(c)	1	0.413252	0.498214	1	5.52443e-06	0	0	0
	unclassified__Microbacteriaceae(f)	1	0.413252	0.498214	1	0	0	0	5.52443e-06
	unclassified__Mollicutes(c)	1	0.413252	0.498214	1	0	5.52443e-06	0	0
	unclassified__Moraxellaceae(f)	1	0.413252	0.498214	1	5.52443e-06	0	0	0
	unclassified__NC10(p)	1	0.413252	0.498214	1	0	1.10489e-05	0	0
	unclassified__Nitrosomonadales(o)	1	0.413252	0.498214	1	0	0	5.52443e-06	0
	unclassified__OP8_1(c)	1	0.413252	0.498214	1	0	5.52443e-06	0	0
	unclassified__PHOS-HE93(o)	1	0.413252	0.498214	1	0	0	0	5.52443e-06
	unclassified__PRR-12(c)	1	0.413252	0.498214	1	0	5.52443e-06	0	0
	unclassified__Pelobacteraceae(f)	1	0.413252	0.498214	1	0	5.52443e-06	0	0
	unclassified__Peptococcaceae(f)	1	0.413252	0.498214	1	0	0	5.52443e-06	0
	unclassified__Porphyromonadaceae(f)	1	0.413252	0.498214	1	0	0	0	5.52443e-06
	unclassified__Procabacteriales(o)	1	0.413252	0.498214	1	0	0	5.52443e-06	0
	unclassified__Pseudanabaenales(o)	1	0.413252	0.498214	1	0	0	5.52443e-06	0
	unclassified__Pseudomonadaceae(f)	1	0.413252	0.498214	1	0	0	5.52443e-06	0
	unclassified__RF39(o)	1	0.413252	0.498214	1	0	0	5.52443e-06	0
	unclassified__SBZC_2415(c)	1	0.413252	0.498214	1	0	0	0	5.52443e-06
	unclassified__SHA-124(o)	1	0.413252	0.498214	1	0	5.52443e-06	0	0
	unclassified__SHA-26(c)	1	0.413252	0.498214	1	0	0	1.10489e-05	0
	unclassified__SM1A07(c)	1	0.413252	0.498214	1	0	0	0	5.52443e-06
	unclassified__SM2F09(o)	1	0.413252	0.498214	1	0	0	0	5.52443e-06
	unclassified__SR1(p)	1	0.413252	0.498214	1	0	5.52443e-06	0	0
	unclassified__TM6(p)	1	0.413252	0.498214	1	0	0	0	5.52443e-06
	unclassified__Ucn15732(o)	1	0.413252	0.498214	1	0	0	0	5.52443e-06
	unclassified__Ucp1540(o)	1	0.413252	0.498214	1	1.65733e-05	0	0	0
	unclassified__WCHB1-41(o)	1	0.413252	0.498214	1	0	5.52443e-06	0	0
	unclassified__WS4(p)	1	0.413252	0.498214	1	0	5.52443e-06	0	0
	unclassified__[Fimbriimonadaceae](f)	1	0.413252	0.498214	1	0	0	5.52443e-06	0
	unclassified__[Fimbriimonadia](c)	1	0.413252	0.498214	1	5.52443e-06	0	0	0
	unclassified__[Micrarchaeles](o)	1	0.413252	0.498214	1	5.52443e-06	0	0	0
	Byssovorax	0.980392	0.421783	0.507081	1	0	1.65733e-05	1.10489e-05	5.52443e-06
	Tepidibacter	0.980392	0.421783	0.507081	1	0	5.52443e-06	1.65733e-05	1.10489e-05
	Sporosarcina	0.976431	0.423527	0.508468	1	5.52443e-06	1.65733e-05	1.10489e-05	4.41955e-05
	Turicibacter	0.958904	0.431325	0.514941	1	1.65733e-05	5.52443e-06	0	3.31466e-05
	Crocinitomix	0.957447	0.43198	0.514941	1	2.20977e-05	5.52443e-06	5.52443e-06	5.52443e-06
	Emticicia	0.957447	0.43198	0.514941	1	5.52443e-06	5.52443e-06	2.20977e-05	5.52443e-06
	unclassified__Mb-NB09(c)	0.956522	0.432396	0.514941	1	5.52443e-06	4.41955e-05	2.76222e-05	4.41955e-05
	Pirellula	0.956284	0.432503	0.514941	1	2.20977e-05	0	1.10489e-05	1.65733e-05
	unclassified__AKYG885(o)	0.956284	0.432503	0.514941	1	2.20977e-05	1.10489e-05	0	1.65733e-05
	Balneimonas	0.946244	0.437043	0.519629	1	0.000110489	1.10489e-05	6.62932e-05	1.65733e-05
	unclassified__MVS-107(o)	0.944505	0.437834	0.519852	1	0.000220977	0.000176782	9.39154e-05	0.000287271
	unclassified__Legionellaceae(f)	0.941043	0.439413	0.521009	1	5.52443e-06	3.8671e-05	2.76222e-05	3.31466e-05
	unclassified__mle1-48(o)	0.939389	0.440169	0.521189	1	0.000276222	0.000425381	0.000309368	0.000569017
	unclassified__OPB35(f)	0.937046	0.441242	0.521743	1	0.00019888	0.000187831	5.52443e-06	0.000182306
	unclassified__C111(f)	0.919051	0.449567	0.530858	1	0.000712652	0.000265173	0.000679505	0.000563492
	Legionella	0.917431	0.450323	0.531024	1	2.76222e-05	6.07688e-05	2.20977e-05	4.41955e-05
	Methylotenera	0.904921	0.456206	0.537226	1	0.000116013	0.000104964	4.97199e-05	3.31466e-05
	unclassified__PRR-11(c)	0.880503	0.467895	0.549754	1	2.20977e-05	4.97199e-05	7.18176e-05	5.52443e-05
	unclassified__0319-6G20(f)	0.880039	0.46812	0.549754	1	3.31466e-05	2.76222e-05	7.18176e-05	6.07688e-05
	unclassified__Caldilineaceae(f)	0.878049	0.469085	0.550138	1	6.07688e-05	2.20977e-05	5.52443e-06	2.20977e-05
	unclassified__[Fimbriimonadales](o)	0.873016	0.471535	0.552259	1	0	5.52443e-06	1.10489e-05	1.10489e-05
	Phormidium	0.866881	0.474536	0.55502	1	1.10489e-05	1.10489e-05	6.62932e-05	5.52443e-06
	unclassified__Sphingomonadales(o)	0.860215	0.477817	0.558101	1	0	0	2.20977e-05	2.20977e-05
	unclassified__Bdellovibrionaceae(f)	0.846154	0.484807	0.565498	1	3.31466e-05	1.65733e-05	4.97199e-05	1.65733e-05
	unclassified__TK10(c)	0.842912	0.486431	0.566627	1	0.000160209	4.41955e-05	7.18176e-05	9.94398e-05
	unclassified__Nitrospirales(o)	0.821256	0.497411	0.578635	1	5.52443e-06	1.10489e-05	3.31466e-05	5.52443e-06
	Solirubrobacter	0.81854	0.498804	0.579473	1	2.76222e-05	0	3.31466e-05	2.20977e-05
	Glycomyces	0.8	0.508405	0.587224	1	0	0	1.65733e-05	5.52443e-06
	Nitrosomonas	0.8	0.508405	0.587224	1	1.65733e-05	5.52443e-06	0	0
	Ochrobactrum	0.8	0.508405	0.587224	1	1.65733e-05	0	5.52443e-06	0
	Sorangium	0.8	0.508405	0.587224	1	1.65733e-05	0	0	5.52443e-06
	Shimazuella	0.799087	0.508882	0.587224	1	0	2.20977e-05	1.10489e-05	1.65733e-05
	unclassified__P2-11E(c)	0.787228	0.515114	0.593621	1	9.94398e-05	0.000209929	9.39154e-05	0.00014916
	unclassified__Phycisphaeraceae(f)	0.780781	0.518531	0.59676	1	2.20977e-05	6.07688e-05	4.97199e-05	4.41955e-05
	Acinetobacter	0.774648	0.521799	0.599721	1	0.000381186	0.000287271	0.000364613	0.000165733
	Ureibacillus	0.762712	0.528212	0.605829	1	5.52443e-06	3.8671e-05	5.52443e-06	2.76222e-05
	unclassified__pLW-97(o)	0.762144	0.528519	0.605829	1	1.65733e-05	4.97199e-05	3.8671e-05	2.20977e-05
	unclassified__auto67_4W(f)	0.758459	0.530514	0.606173	1	0.000806567	0.00139768	0.00129272	0.00141426
	Solibacillus	0.755556	0.53209	0.606173	1	5.52443e-06	5.52443e-06	1.10489e-05	3.31466e-05
	Streptacidiphilus	0.747592	0.536435	0.606173	1	2.20977e-05	0.000121538	6.62932e-05	0.000165733
	unclassified__SM1D11(o)	0.746606	0.536975	0.606173	1	5.52443e-06	4.41955e-05	2.20977e-05	2.20977e-05
	Micrococcus	0.740741	0.540197	0.606173	1	5.52443e-06	5.52443e-06	1.10489e-05	0
	Parvimonas	0.740741	0.540197	0.606173	1	5.52443e-06	0	5.52443e-06	1.10489e-05
	Pelosinus	0.740741	0.540197	0.606173	1	0	5.52443e-06	1.10489e-05	5.52443e-06
	Rothia	0.740741	0.540197	0.606173	1	1.10489e-05	0	5.52443e-06	5.52443e-06
	Salinibacterium	0.740741	0.540197	0.606173	1	0	5.52443e-06	5.52443e-06	1.10489e-05
	Virgisporangium	0.740741	0.540197	0.606173	1	5.52443e-06	5.52443e-06	1.10489e-05	0
	unclassified__Pirellulaceae(f)	0.740741	0.540197	0.606173	1	5.52443e-06	0	5.52443e-06	1.10489e-05
	unclassified__p04_C01(o)	0.740741	0.540197	0.606173	1	5.52443e-06	5.52443e-06	1.10489e-05	0
	unclassified__KD8-87(o)	0.733723	0.544074	0.606173	1	0.000342515	0.000458528	0.000331466	0.00053587
	Beijerinckia	0.733333	0.54429	0.606173	1	0	0	1.10489e-05	5.52443e-06
	Epulopiscium	0.733333	0.54429	0.606173	1	0	1.10489e-05	0	5.52443e-06
	Oscillospira	0.733333	0.54429	0.606173	1	0	1.10489e-05	5.52443e-06	0
	Roseococcus	0.733333	0.54429	0.606173	1	1.10489e-05	0	5.52443e-06	0
	Tatlockia	0.733333	0.54429	0.606173	1	0	5.52443e-06	1.10489e-05	0
	unclassified__AKAU3564(o)	0.733333	0.54429	0.606173	1	0	5.52443e-06	1.10489e-05	0
	unclassified__Kiloniellales(o)	0.733333	0.54429	0.606173	1	1.10489e-05	0	0	5.52443e-06
	unclassified__MBNT15(o)	0.733333	0.54429	0.606173	1	0	1.10489e-05	5.52443e-06	0
	unclassified__OPB50(c)	0.733333	0.54429	0.606173	1	0	1.10489e-05	0	5.52443e-06
	Ardenscatena	0.724638	0.549129	0.610773	1	5.52443e-06	0	1.10489e-05	1.65733e-05
	unclassified__d113(o)	0.716981	0.55342	0.614752	1	4.97199e-05	0	0	2.76222e-05
	OR-59	0.7109	0.556848	0.617764	1	3.8671e-05	7.18176e-05	8.8391e-05	5.52443e-05
	unclassified__Procabacteriaceae(f)	0.685072	0.571608	0.621239	1	1.65733e-05	4.41955e-05	1.65733e-05	2.76222e-05
	Psychrobacter	0.679012	0.575117	0.621239	1	1.65733e-05	5.52443e-06	1.10489e-05	5.52443e-06
	unclassified__Anaerolineae(c)	0.676329	0.576677	0.621239	1	2.76222e-05	0	5.52443e-06	1.10489e-05
	unclassified__[Saprospirales](o)	0.674048	0.578005	0.621239	1	0.000138111	0.000215453	0.000270697	0.000160209
	Aetherobacter	0.666667	0.582321	0.621239	1	0	0	5.52443e-06	5.52443e-06
	Allobaculum	0.666667	0.582321	0.621239	1	5.52443e-06	0	0	5.52443e-06
	Alloiococcus	0.666667	0.582321	0.621239	1	0	0	5.52443e-06	5.52443e-06
	Aquabacterium	0.666667	0.582321	0.621239	1	0	5.52443e-06	0	5.52443e-06
	Aspromonas	0.666667	0.582321	0.621239	1	5.52443e-06	0	5.52443e-06	0
	Blautia	0.666667	0.582321	0.621239	1	5.52443e-06	0	5.52443e-06	0
	Brachybacterium	0.666667	0.582321	0.621239	1	0	0	1.10489e-05	1.10489e-05
	Bryocella	0.666667	0.582321	0.621239	1	0	0	5.52443e-06	5.52443e-06
	Coxiella	0.666667	0.582321	0.621239	1	0	5.52443e-06	5.52443e-06	0
	Dorea	0.666667	0.582321	0.621239	1	5.52443e-06	5.52443e-06	0	0
	Kineosporia	0.666667	0.582321	0.621239	1	0	5.52443e-06	5.52443e-06	0
	Kitasatospora	0.666667	0.582321	0.621239	1	0	5.52443e-06	5.52443e-06	0
	Kutzneria	0.666667	0.582321	0.621239	1	0	0	5.52443e-06	5.52443e-06
	Larkinella	0.666667	0.582321	0.621239	1	0	0	5.52443e-06	5.52443e-06
	Magnetospirillum	0.666667	0.582321	0.621239	1	0	0	5.52443e-06	5.52443e-06
	Parabacteroides	0.666667	0.582321	0.621239	1	5.52443e-06	0	5.52443e-06	0
	Sphingosinicella	0.666667	0.582321	0.621239	1	5.52443e-06	0	0	5.52443e-06
	Symbiobacterium	0.666667	0.582321	0.621239	1	0	5.52443e-06	0	5.52443e-06
	unclassified__34P16(o)	0.666667	0.582321	0.621239	1	5.52443e-06	0	0	5.52443e-06
	unclassified__Actinobacteria(c)	0.666667	0.582321	0.621239	1	0	0	5.52443e-06	5.52443e-06
	unclassified__Armatimonadaceae(f)	0.666667	0.582321	0.621239	1	5.52443e-06	0	5.52443e-06	0
	unclassified__GN02(p)	0.666667	0.582321	0.621239	1	0	5.52443e-06	5.52443e-06	0
	unclassified__MVP-21(p)	0.666667	0.582321	0.621239	1	5.52443e-06	0	5.52443e-06	0
	unclassified__Nostocaceae(f)	0.666667	0.582321	0.621239	1	5.52443e-06	0	5.52443e-06	0
	unclassified__TSBW08(c)	0.666667	0.582321	0.621239	1	5.52443e-06	0	0	5.52443e-06
	unclassified__YS2(o)	0.666667	0.582321	0.621239	1	5.52443e-06	0	5.52443e-06	0
	unclassified__[Mogibacteriaceae](f)	0.666667	0.582321	0.621239	1	5.52443e-06	0	5.52443e-06	0
	unclassified__GKS2-174(c)	0.66075	0.5858	0.624178	1	3.31466e-05	5.52443e-06	2.20977e-05	3.31466e-05
	unclassified__Rickettsiaceae(f)	0.634921	0.601182	0.639777	1	1.10489e-05	2.20977e-05	2.20977e-05	3.31466e-05
	Brevibacillus	0.631659	0.603147	0.641076	1	6.07688e-05	2.76222e-05	3.8671e-05	3.31466e-05
	Candidatus Xiphinematobacter	0.625	0.607175	0.644562	1	3.31466e-05	3.31466e-05	3.31466e-05	5.52443e-05
	unclassified__SM2F11(c)	0.621627	0.609223	0.645941	1	0.000187831	0.000104964	0.000232026	0.000132586
	Actinocorallia	0.617284	0.611867	0.647153	1	1.65733e-05	1.10489e-05	2.20977e-05	5.52443e-06
	Porphyromonas	0.617284	0.611867	0.647153	1	2.20977e-05	5.52443e-06	1.10489e-05	1.65733e-05
	unclassified__Bacteriovoracaceae(f)	0.608696	0.617123	0.651912	1	3.8671e-05	5.52443e-06	2.20977e-05	1.10489e-05
	unclassified__Cystobacteraceae(f)	0.581902	0.633741	0.668647	1	0.000104964	0.000171257	0.000176782	0.000160209
	Cellulosimicrobium	0.575758	0.637599	0.671895	1	1.65733e-05	5.52443e-06	5.52443e-06	0
	Cellvibrio	0.57236	0.639739	0.673327	1	0.000309368	7.18176e-05	0.0002486	0.000226502
	unclassified__Pla4(c)	0.566802	0.643251	0.676198	1	7.18176e-05	2.20977e-05	3.8671e-05	4.41955e-05
	Geothrix	0.555556	0.6504	0.682881	1	0	1.10489e-05	5.52443e-06	1.10489e-05
	unclassified__SBRH58(c)	0.544218	0.657664	0.689479	1	1.65733e-05	3.8671e-05	1.65733e-05	3.8671e-05
	unclassified__Streptophyta(o)	0.543254	0.658285	0.689479	1	0.000303844	0.000187831	0.000370137	0.000701603
	unclassified__0319-6E2(c)	0.509972	0.679941	0.711297	1	6.62932e-05	4.41955e-05	9.39154e-05	5.52443e-05
	unclassified__A4b(f)	0.508325	0.681024	0.711567	1	0.000845238	0.00129824	0.000718176	0.000817616
	Gemmata	0.497076	0.688455	0.71846	1	1.65733e-05	4.41955e-05	2.76222e-05	2.76222e-05
	Alkanibacter	0.470085	0.706487	0.733725	1	5.52443e-06	1.65733e-05	5.52443e-06	1.10489e-05
	Demequina	0.470085	0.706487	0.733725	1	1.10489e-05	5.52443e-06	5.52443e-06	1.65733e-05
	Hymenobacter	0.470085	0.706487	0.733725	1	5.52443e-06	1.10489e-05	1.65733e-05	5.52443e-06
	unclassified__R4-41B(f)	0.470085	0.706487	0.733725	1	5.52443e-06	1.10489e-05	5.52443e-06	1.65733e-05
	unclassified__Proteobacteria(p)	0.46882	0.707339	0.733726	1	0.000143635	0.000143635	6.07688e-05	9.94398e-05
	Flavobacterium	0.466393	0.708975	0.734539	1	0.00249152	0.00120433	0.00261858	0.0016739
	Comamonas	0.444444	0.723866	0.746378	1	5.52443e-06	1.10489e-05	5.52443e-06	0
	unclassified__B97(o)	0.444444	0.723866	0.746378	1	1.10489e-05	5.52443e-06	5.52443e-06	0
	unclassified__Comamonadaceae(f)	0.444444	0.723866	0.746378	1	0	1.10489e-05	5.52443e-06	5.52443e-06
	unclassified__Paenibacillaceae(f)	0.444444	0.723866	0.746378	1	0	5.52443e-06	5.52443e-06	1.10489e-05
	Anoxybacillus	0.426357	0.736259	0.75825	1	1.10489e-05	1.65733e-05	5.52443e-06	1.65733e-05
	unclassified__5B-12(f)	0.424023	0.737866	0.758998	1	0.000254124	0.000292795	0.000182306	0.000359088
	Luteolibacter	0.415695	0.743612	0.763997	1	6.07688e-05	2.20977e-05	4.41955e-05	3.31466e-05
	Pontibacter	0.407407	0.749351	0.768977	1	5.52443e-06	0	1.10489e-05	1.10489e-05
	Skermanella	0.392157	0.75996	0.778937	1	1.65733e-05	5.52443e-06	1.65733e-05	2.76222e-05
	unclassified__Hyphomicrobiaceae(f)	0.380117	0.768377	0.786628	1	0.000132586	8.8391e-05	7.73421e-05	0.000143635
	unclassified__ZB2(c)	0.33694	0.798794	0.816798	1	0.000160209	0.000110489	0.000143635	0.000187831
	Butyrivibrio	0.333333	0.801348	0.81747	1	5.52443e-06	5.52443e-06	5.52443e-06	0
	Facklamia	0.333333	0.801348	0.81747	1	1.65733e-05	5.52443e-06	5.52443e-06	5.52443e-06
	unclassified__FBP(p)	0.321637	0.809636	0.824949	1	1.10489e-05	1.65733e-05	1.10489e-05	2.20977e-05
	unclassified__PHOS-HD29(o)	0.306334	0.820493	0.835024	1	4.41955e-05	4.41955e-05	3.8671e-05	6.62932e-05
	unclassified__MND1(o)	0.258525	0.854366	0.868471	1	0.0043643	0.00561283	0.00636415	0.00622604
	Nitrobacteria	0.25641	0.855858	0.868963	1	5.52443e-06	5.52443e-06	1.10489e-05	1.10489e-05
	unclassified__[Bryobacteraceae](f)	0.246914	0.862545	0.874722	1	2.76222e-05	3.31466e-05	2.76222e-05	4.41955e-05
	unclassified__Gitt-GS-136(c)	0.218148	0.882641	0.893531	1	0.000270697	0.000243075	0.000160209	0.000276222
	Bosea	0.217391	0.883165	0.893531	1	5.52443e-06	5.52443e-06	1.10489e-05	5.52443e-06
	Solitalea	0.20649	0.890693	0.90009	1	6.62932e-05	3.8671e-05	7.18176e-05	5.52443e-05
	unclassified__VC2_1_Bac22(c)	0.18018	0.908586	0.917097	1	2.20977e-05	2.20977e-05	3.31466e-05	3.31466e-05
	[Clostridium]	0.166667	0.917588	0.925101	1	2.76222e-05	1.65733e-05	2.76222e-05	2.76222e-05
	unclassified__Aerococcaceae(f)	0.142857	0.933046	0.939586	1	1.10489e-05	5.52443e-06	5.52443e-06	5.52443e-06
	Phaeospirillum	0.0943396	0.962286	0.9679	1	5.52443e-06	1.10489e-05	1.10489e-05	1.10489e-05
	Streptosporangium	0.0847458	0.967578	0.972089	1	1.10489e-05	1.65733e-05	1.65733e-05	1.65733e-05
	Sporichthya	0.0673401	0.976627	0.980038	1	2.76222e-05	2.20977e-05	3.31466e-05	2.76222e-05
	unclassified__[Chthoniobacteraceae](f)	0.02267	0.995222	0.997536	1	0.000154684	0.000154684	0.000171257	0.000154684
	Elizabethkingia	0	1	1	1	5.52443e-06	5.52443e-06	5.52443e-06	5.52443e-06
	unclassified__Phyllobacteriaceae(f)	0	1	1	1	5.52443e-06	5.52443e-06	5.52443e-06	5.52443e-06
