# Supplementary material for: Analysis of bacterial and fungal communities in continuous-cropping ramie (Boehmeria nivea L. Gaud) fields in different areas in China
Source: Sci Rep. 2020 Feb 24;10:3264. doi: 10.1038/s41598-020-58608-0 (PMC7039886; doi:10.1038/s41598-020-58608-0)
Supplement: Supplementary file 2 — Supplementary Information2. [file 41598_2020_58608_MOESM2_ESM.xlsx]

## Sheet: Title page
Table S2. The phylum and genus top 30 ANOVA P-value analysis of ramie bacteria in four different places
Analysis of bacterial and fungal communities in continuous-cropping ramie (Boehmeria nivea L. Gaud) fields in different areas in China
Yanzhou Wang1, +, Xiaomin Xu1, +, Touming Liu1, Hongwu Wang2, Yan Yang3, Xiaorong Chen4, Siyuan Zhu1, *
1Institute of bast fiber crops, Chinese Academy of Agricultrial Sciences, Changsha Hunan 410205, P.R. China. 2Xianning Agriculture Academy of sciences, Hubei, China. 3Dazhou Agriculture Academy of sciences, Sichuan, China and 4Yichun Institute of Agricultural Sciences, Jiangxi, China
Corresponding authors:
* Corresponding author: Pro.Siyuan Zhu
Siyuan Zhu: zhusiyuan@caas.cn
Co-authors:
Yanzhou Wang: wyzhcf@163.com
Xiaomin Xu: xuxm91@163.com
Touming Liu: liutouming@gmail.com
Hongwu Wang: 124107631@qq.com
Yan Yang: yycjcy@163.com
Xiaorong: Chen:2368457299@qq.com
+These authors contributed equally to this work.
Address: Institute of Bast Fiber Crops, Chinese Academy of Agricultural Sciences No.348, Xianjiahu West Road, Changsha City 410205, Hunan, P.R. China
Phone: +86 731 88998578
Fax: +86 731 88998504

## Sheet: phyum_top30_ANOVA_pvalue
Taxon	Test-Statistic	P	FDR_P	Bonferroni_P	jiangxiR_mean	yuanjiangR_mean	xianningR_mean	sichuanR_mean
Firmicutes	17.8719	7.03352e-06	0.000103741	0.000365743	0.790309	0.262996	0.374689	0.308915
Proteobacteria	17.4628	8.29809e-06	0.000103741	0.000431501	0.0907886	0.26314	0.260886	0.238258
Acidobacteria	16.0995	1.46936e-05	0.00011644	0.000764068	0.0318042	0.191643	0.108831	0.194013
Actinobacteria	15.6445	1.79138e-05	0.00011644	0.000931519	0.0126675	0.0316329	0.0658126	0.0395218
Gemmatimonadetes	18.9398	4.62507e-06	0.000103741	0.000240504	0.0120543	0.0523219	0.0301358	0.0267051
Bacteroidetes	2.88566	0.0611549	0.127202	1	0.0133857	0.0189488	0.0330637	0.0193521
Chloroflexi	4.96313	0.0097992	0.0283088	0.509558	0.00823693	0.0237164	0.0198935	0.0163689
Verrucomicrobia	3.52534	0.0337074	0.0762081	1	0.00365165	0.0112477	0.0144298	0.0102699
WS3	3.56767	0.0324384	0.0762081	1	0.00226502	0.00996608	0.00508248	0.0194626
Nitrospirae	2.19901	0.119784	0.207626	1	0.00333123	0.00767896	0.0082977	0.0158993
Planctomycetes	2.48708	0.0899789	0.167104	1	0.00226502	0.004182	0.00367927	0.00746904
TM7	6.40773	0.0032176	0.0111544	0.167315	0.000618737	0.00336438	0.0036848	0.00376214
WPS-2	5.37655	0.00703906	0.022877	0.366031	3.31466e-05	0.00594429	0.00129824	0.00159104
AD3	7.773	0.00123973	0.00537216	0.0644659	0.00181201	0.00319312	0.00288375	0.000563492
Elusimicrobia	3.23334	0.0440783	0.0955031	1	0.000425381	0.0026683	0.00154132	0.00288375
Cyanobacteria	1.26879	0.311987	0.407464	1	0.000497199	0.000922581	0.0012209	0.00148607
Chlamydiae	15.7936	1.67807e-05	0.00011644	0.000872599	9.94398e-05	0.0014916	0.000453004	0.00140873
Chlorobi	8.93893	0.000585563	0.00276811	0.0304493	0.000215453	0.0009723	0.000618737	0.00107726
FCPU426	9.08682	0.00053445	0.00276811	0.0277914	1.65733e-05	0.00123747	0.000408808	0.000287271
TM6	27.7428	2.50282e-07	1.30147e-05	1.30147e-05	5.52443e-05	0.000762372	0.000336991	0.000767896
OD1	0.213868	0.885604	0.885604	1	0.00038671	0.00043643	0.000552443	0.000497199
Armatimonadetes	3.6649	0.0297152	0.0735806	1	0.000160209	0.000458528	0.000607688	0.000336991
GAL15	4.88354	0.010456	0.0286165	0.543713	0.000475101	2.20977e-05	0.000160209	2.20977e-05
NC10	6.42643	0.00317393	0.0111544	0.165044	0	0.000513772	0.00014916	0
Spirochaetes	7.31895	0.00168615	0.00674461	0.0876799	5.52443e-06	0.000303844	0.000138111	0.000110489
Fusobacteria	10.8974	0.000185792	0.00107346	0.00966117	0.000243075	8.28665e-05	0.00014916	6.07688e-05
Fibrobacteres	1.53613	0.23601	0.343877	1	0.000154684	1.65733e-05	0.000182306	3.8671e-05
GN04	3.87327	0.0246799	0.0641677	1	2.20977e-05	3.31466e-05	1.10489e-05	0.000287271
Euryarchaeota	2.30966	0.107245	0.192301	1	6.62932e-05	0.000127062	0	0.000127062
OP3	1.54062	0.234911	0.343877	1	6.07688e-05	4.97199e-05	1.10489e-05	0.000110489

## Sheet: genus top 30 ANOVA pvalue
Taxon	Test-Statistic	P	FDR_P	Bonferroni_P	jiangxiR_mean	yuanjiangR_mean	xianningR_mean	sichuanR_mean
Bacillus	16.6663	1.15408e-05	0.00031088	0.00994816	0.287679	0.0977383	0.136199	0.116809
Lactococcus	18.6945	5.08477e-06	0.000175323	0.00438307	0.171981	0.0494658	0.0751544	0.0590507
Enterococcus	37.0886	2.31537e-08	3.32641e-06	1.99584e-05	0.177047	0.0560288	0.00299977	0.0692819
Candidatus Koribacter	26.5462	3.55199e-07	2.55152e-05	0.000306182	0.000447479	0.0286387	0.0131316	0.012557
Rhodoplanes	17.8899	6.98293e-06	0.000231511	0.00601928	0.00201642	0.0154408	0.00746904	0.0141149
Candidatus Solibacter	16.4313	1.27473e-05	0.000332975	0.0109882	0.000342515	0.0137116	0.0155623	0.00635862
Kaistobacter	41.4405	9.03568e-09	1.55775e-06	7.78875e-06	0.00295005	0.00643044	0.0169324	0.00417647
Alkaliphilus	4.37413	0.0159882	0.0901615	1	0.0149602	0.00329809	0.00908769	0.00295005
Carnobacterium	4.14192	0.0195119	0.0972209	1	0.0120709	0.00311578	0.00460185	0.00312683
Nitrospira	2.98983	0.0553893	0.176183	1	0.000662932	0.00287271	0.00469024	0.00623709
Paenibacillus	26.957	3.14542e-07	2.46487e-05	0.000271135	0.00631443	0.001696	0.00286718	0.0021932
Rhodanobacter	3.99943	0.022088	0.102365	1	7.73421e-05	0.000292795	0.00130377	0.00912084
Pseudomonas	3.15586	0.047379	0.163363	1	0.00373452	0.00157999	0.00268488	0.00276774
Oceanobacillus	2.1974	0.119978	0.271179	1	0.00349697	0.00114356	0.00185621	0.00156341
Flavobacterium	0.466393	0.708975	0.734539	1	0.00249152	0.00120433	0.00261858	0.0016739
Streptococcus	22.0119	1.51409e-06	7.2508e-05	0.00130514	0.00206061	0.000651883	0.00427591	0.000629786
Bradyrhizobium	6.42368	0.0031803	0.0294776	1	7.73421e-05	0.00165733	0.00412675	0.00105517
Sphingomonas	5.41978	0.0068037	0.0537037	1	0.000408808	0.00107726	0.00343067	0.00188383
Phenylobacterium	18.9994	4.52048e-06	0.00016942	0.00389665	0.000276222	0.00281194	0.00213243	0.00135901
Burkholderia	27.3381	2.8136e-07	2.42532e-05	0.000242532	3.8671e-05	0.000381186	0.00444717	0.000712652
Clostridium	4.30515	0.0169563	0.0918752	1	0.00128167	0.000745799	0.00286166	0.000580066
Methylibium	2.59606	0.0808705	0.224108	1	0.00132034	0.00162971	0.000110489	0.00155237
DA101	4.40001	0.0156405	0.0901615	1	0.000187831	0.000756848	0.00183964	0.00167943
Aquicella	29.4754	1.53922e-07	1.65851e-05	0.000132681	0.000138111	0.00160209	0.0009723	0.000856287
Leuconostoc	5.16636	0.00831779	0.0582922	1	0.00168495	0.000430906	0.000944678	0.000359088
Bdellovibrio	5.36943	0.0070787	0.0539986	1	0.000331466	0.000801043	0.00150265	0.000673981
Steroidobacter	1.75849	0.187483	0.36481	1	0.000491675	0.000696079	0.000425381	0.00103307
Methylovirgula	2.13958	0.127156	0.274708	1	3.31466e-05	0.0012651	0.000557968	0.000690554
Novosphingobium	3.6521	0.0300591	0.123386	1	0.000265173	0.000701603	0.000154684	0.00141978
Mycobacterium	8.3803	0.000833079	0.0102495	0.718114	0.000226502	0.000320417	0.00116013	0.000767896
