# Supplementary material for: Analysis of bacterial and fungal communities in continuous-cropping ramie (Boehmeria nivea L. Gaud) fields in different areas in China
Source: Sci Rep. 2020 Feb 24;10:3264. doi: 10.1038/s41598-020-58608-0 (PMC7039886; doi:10.1038/s41598-020-58608-0)
Supplement: Supplementary file 3 — Supplementary Information3. [file 41598_2020_58608_MOESM3_ESM.xlsx]

## Sheet: Sheet1
Table S3. The phylum and genus top 30 ANOVA P-value analysis of ramie fungi in four different places
Analysis of bacterial and fungal communities in continuous-cropping ramie (Boehmeria nivea L. Gaud) fields in different areas in China
Yanzhou Wang1, +, Xiaomin Xu1, +, Touming Liu1, Hongwu Wang2, Yan Yang3, Xiaorong Chen4, Siyuan Zhu1, *
1Institute of bast fiber crops, Chinese Academy of Agricultrial Sciences, Changsha Hunan 410205, P.R. China. 2Xianning Agriculture Academy of sciences, Hubei, China. 3Dazhou Agriculture Academy of sciences, Sichuan, China and 4Yichun Institute of Agricultural Sciences, Jiangxi, China
Corresponding authors:
* Corresponding author: Pro.Siyuan Zhu
Siyuan Zhu: zhusiyuan@caas.cn
Co-authors:
Yanzhou Wang: wyzhcf@163.com
Xiaomin Xu: xuxm91@163.com
Touming Liu: liutouming@gmail.com
Hongwu Wang: 124107631@qq.com
Yan Yang: yycjcy@163.com
Xiaorong: Chen:2368457299@qq.com
+These authors contributed equally to this work.
Address: Institute of Bast Fiber Crops, Chinese Academy of Agricultural Sciences No.348, Xianjiahu West Road, Changsha City 410205, Hunan, P.R. China
Phone: +86 731 88998578
Fax: +86 731 88998504

## Sheet: genus_top30_ANOVA_pvalue
Taxon	Test-Statistic	P	FDR_P	Bonferroni_P	jiangxiR_mean	yuanjiangR_mean	xianningR_mean	sichuanR_mean
Mortierella	5.63653	0.0057464	0.296603	1	0.0266066	0.196949	0.0704936	0.117634
Candida	9.95909	0.00031688	0.106313	0.212627	0.184403	0.0502689	0.0106275	0.048279
Humicola	1.72916	0.193237	0.513504	1	0.0090008	0.0418375	0.122649	0.0268397
Cryptococcus	5.86823	0.00481124	0.296603	1	0.0810614	0.0378034	0.00966231	0.0110612
Fusarium	3.67934	0.0293325	0.50467	1	0.004842	0.0484959	0.0454324	0.0296701
Aureobasidium	2.77013	0.0683172	0.513504	1	0.0703201	0.00856161	0.00191403	0.00437569
Guehomyces	4.45234	0.0149627	0.471364	1	0.0449606	0.00466849	0.0155996	0.00293882
Staphylotrichum	1.89912	0.162292	0.513504	1	0.00268397	0.0131271	0.0021038	0.0319257
Monographella	3.09258	0.0502737	0.513504	1	0.0184625	0.00202247	0.00869716	0.00967315
Myrothecium	6.48114	0.00304978	0.292343	1	0.00217971	0.00207127	0.000807903	0.0267909
Trichosporon	1.97165	0.150722	0.513504	1	0.0153122	0.00283579	0.000428351	0.00901165
Amanita	4.56166	0.0136478	0.471364	1	0.0260861	0.000298219	5.42217e-06	0.000553061
Gongronella	1.49183	0.247145	0.513504	1	0	0.00480404	0.00729824	0.0091472
Clonostachys	1.55742	0.230844	0.513504	1	0.00557941	0.00394192	0.000938035	0.00928276
Phoma	2.20184	0.119445	0.513504	1	0.0100364	0.00265686	0.00384974	0.00308521
Chaetomium	2.36664	0.101342	0.513504	1	0.000103021	0.0012959	0.00270024	0.0153393
Ceratobasidium	1.51116	0.242222	0.513504	1	0.00567159	0.00559026	0.000509684	0.00822543
Trichoderma	2.77751	0.0678338	0.513504	1	1.08443e-05	0.0077049	0.00149652	0.0097328
Clitocybula	2.1428	0.126746	0.513504	1	0.0127855	0.00241287	0.000585594	0.000666927
Acremonium	3.43999	0.0364339	0.507126	1	0.00183812	0.00807903	0.000477151	0.00558484
Simplicillium	1.13859	0.357542	0.513504	1	0.00682109	0.00591017	0.000542217	0.00126337
Malassezia	3.71541	0.0283997	0.50467	1	0.0101774	0.000938035	0.000639816	0.00155616
Alternaria	2.80814	0.0658655	0.513504	1	0.000753682	0.0018598	0.00224478	0.00705424
Bulleribasidium	2.81103	0.0656834	0.513504	1	0.00201705	0.00752055	0.000580172	0.00161581
Aspergillus	8.07427	0.0010159	0.170417	0.681668	0.0089032	0.000368708	0.00152363	0.000601861
Ceriosporopsis	2.30055	0.108222	0.513504	1	0.00615416	0.00105732	0.000162665	0.00321535
Papulaspora	1.00745	0.410054	0.513504	1	5.42217e-06	0.0023478	0.00057475	0.00707593
Hydropus	1.03266	0.399408	0.513504	1	5.42217e-06	0	0	0.00925564
Leptogium	3.69801	0.0288456	0.50467	1	0	0	0	0.00910925
Schizothecium	0.989552	0.417777	0.516258	1	0	0.00828508	0.000672349	5.42217e-05

## Sheet: phylum top 30 ANOVA pvalue
Taxon	Test-Statistic	P	FDR_P	Bonferroni_P	jiangxiR_mean	yuanjiangR_mean	xianningR_mean	sichuanR_mean
Ascomycota	2.93261	0.0584798	0.146199	0.584798	0.571047	0.430726	0.379644	0.64166
Basidiomycota	4.59101	0.0133167	0.0665836	0.133167	0.274432	0.145363	0.467944	0.10255
Zygomycota	5.60313	0.00589691	0.0589691	0.0589691	0.0295888	0.206905	0.0816579	0.135636
Other	2.00481	0.145724	0.208178	1	0.10301	0.171113	0.0549808	0.0961839
Glomeromycota	2.49106	0.0896277	0.179255	0.896277	0.0118474	0.0180558	0.0104106	0.00203331
unidentified	2.94283	0.0579145	0.146199	0.579145	0.00255384	0.00474982	0.00221225	0.012959
Chytridiomycota	1.76217	0.186773	0.233467	1	0.00485826	0.0166894	0.00178389	0.00578546
Rozellomycota	1.45873	0.25582	0.284244	1	0	0.00557399	0.000352441	0.0023966
Cercozoa	1.26782	0.312303	0.312303	1	0.00266229	0.000807903	0.00101395	0.000797059
Ciliophora	2.14286	0.126738	0.208178	1	0	1.62665e-05	0	0
